# Supplementary material for: Urban Life Shapes Genetic Diversity in the Green Anole, Anolis carolinensis
Source: Mol Ecol. 2025 Jul 29;34(18):e70057. doi: 10.1111/mec.70057 (PMC12421488; doi:10.1111/mec.70057)
Supplement: Supplementary file 2 — Table S1.–S11. [file MEC-34-e70057-s002.zip]

Archive with 2 entries (2 files):
- mec70057-sup-0002-DataS1@Sup_Tables.xlsx
- Sup_Tables_legends.docx
