# Supplementary material for: Urban Life Shapes Genetic Diversity in the Green Anole, Anolis carolinensis
Source: Mol Ecol. 2025 Jul 29;34(18):e70057. doi: 10.1111/mec.70057 (PMC12421488; doi:10.1111/mec.70057)
Supplement: Supplementary file 2 — Table S1.–S11. [file MEC-34-e70057-s002.zip › mec70057-sup-0002-DataS1@Sup_Tables.xlsx]

## Sheet: Sup_Table_1
Individual	Collection_season	Depth_avg	Coverage_prop_genome	lon	lat	bio1	bio2	bio3	bio4	bio5	bio6	bio7	bio8	bio9	bio10	bio11	bio12	bio13	bio14	bio15	bio16	bio17	bio18	bio19	canopy_cover	nightlight	per_impervious
10	S10	1.33259	0.565465	-90.0573	29.965	20.653	11.015	40.2593	623.81	33.3493	5.98924	27.36	27.6604	17.1221	27.8877	12.6865	1594.82	167.935	79	16.595	466.498	330.259	464.713	411.155	1.60368	483.343	64.6864
200	F10	2.50719	0.774252	-90.0573	29.965	20.653	11.015	40.2593	623.81	33.3493	5.98924	27.36	27.6604	17.1221	27.8877	12.6865	1594.82	167.935	79	16.595	466.498	330.259	464.713	411.155	1.60368	483.343	64.6864
20	S10	2.03322	0.76033	-90.0573	29.965	20.653	11.015	40.2593	623.81	33.3493	5.98924	27.36	27.6604	17.1221	27.8877	12.6865	1594.82	167.935	79	16.595	466.498	330.259	464.713	411.155	1.60368	483.343	64.6864
240	S11	2.9184	0.852297	-90.0573	29.965	20.653	11.015	40.2593	623.81	33.3493	5.98924	27.36	27.6604	17.1221	27.8877	12.6865	1594.82	167.935	79	16.595	466.498	330.259	464.713	411.155	1.60368	483.343	64.6864
241	S11	2.01372	0.692005	-90.0573	29.965	20.653	11.015	40.2593	623.81	33.3493	5.98924	27.36	27.6604	17.1221	27.8877	12.6865	1594.82	167.935	79	16.595	466.498	330.259	464.713	411.155	1.60368	483.343	64.6864
243	S11	1.60799	0.615104	-90.0573	29.965	20.653	11.015	40.2593	623.81	33.3493	5.98924	27.36	27.6604	17.1221	27.8877	12.6865	1594.82	167.935	79	16.595	466.498	330.259	464.713	411.155	1.60368	483.343	64.6864
244	S11	1.84395	0.661859	-90.0573	29.965	20.653	11.015	40.2593	623.81	33.3493	5.98924	27.36	27.6604	17.1221	27.8877	12.6865	1594.82	167.935	79	16.595	466.498	330.259	464.713	411.155	1.60368	483.343	64.6864
246	S11	2.34321	0.744409	-90.0573	29.965	20.653	11.015	40.2593	623.81	33.3493	5.98924	27.36	27.6604	17.1221	27.8877	12.6865	1594.82	167.935	79	16.595	466.498	330.259	464.713	411.155	1.60368	483.343	64.6864
247	S11	2.22506	0.749395	-90.0573	29.965	20.653	11.015	40.2593	623.81	33.3493	5.98924	27.36	27.6604	17.1221	27.8877	12.6865	1594.82	167.935	79	16.595	466.498	330.259	464.713	411.155	1.60368	483.343	64.6864
255	S11	2.28963	0.765998	-90.0573	29.965	20.653	11.015	40.2593	623.81	33.3493	5.98924	27.36	27.6604	17.1221	27.8877	12.6865	1594.82	167.935	79	16.595	466.498	330.259	464.713	411.155	1.60368	483.343	64.6864
258	S11	2.25317	0.743145	-90.0573	29.965	20.653	11.015	40.2593	623.81	33.3493	5.98924	27.36	27.6604	17.1221	27.8877	12.6865	1594.82	167.935	79	16.595	466.498	330.259	464.713	411.155	1.60368	483.343	64.6864
268	S11	2.77099	0.83005	-90.0573	29.965	20.653	11.015	40.2593	623.81	33.3493	5.98924	27.36	27.6604	17.1221	27.8877	12.6865	1594.82	167.935	79	16.595	466.498	330.259	464.713	411.155	1.60368	483.343	64.6864
269	S11	1.98824	0.706255	-90.0573	29.965	20.653	11.015	40.2593	623.81	33.3493	5.98924	27.36	27.6604	17.1221	27.8877	12.6865	1594.82	167.935	79	16.595	466.498	330.259	464.713	411.155	1.60368	483.343	64.6864
270	S11	2.3522	0.757964	-90.0573	29.965	20.653	11.015	40.2593	623.81	33.3493	5.98924	27.36	27.6604	17.1221	27.8877	12.6865	1594.82	167.935	79	16.595	466.498	330.259	464.713	411.155	1.60368	483.343	64.6864
271	S11	2.07899	0.713173	-90.0573	29.965	20.653	11.015	40.2593	623.81	33.3493	5.98924	27.36	27.6604	17.1221	27.8877	12.6865	1594.82	167.935	79	16.595	466.498	330.259	464.713	411.155	1.60368	483.343	64.6864
272	S11	1.80342	0.664102	-90.0573	29.965	20.653	11.015	40.2593	623.81	33.3493	5.98924	27.36	27.6604	17.1221	27.8877	12.6865	1594.82	167.935	79	16.595	466.498	330.259	464.713	411.155	1.60368	483.343	64.6864
279	S11	2.43306	0.792778	-90.0573	29.965	20.653	11.015	40.2593	623.81	33.3493	5.98924	27.36	27.6604	17.1221	27.8877	12.6865	1594.82	167.935	79	16.595	466.498	330.259	464.713	411.155	1.60368	483.343	64.6864
281	S11	2.38284	0.747646	-90.0573	29.965	20.653	11.015	40.2593	623.81	33.3493	5.98924	27.36	27.6604	17.1221	27.8877	12.6865	1594.82	167.935	79	16.595	466.498	330.259	464.713	411.155	1.60368	483.343	64.6864
284	S11	2.16043	0.728131	-90.0573	29.965	20.653	11.015	40.2593	623.81	33.3493	5.98924	27.36	27.6604	17.1221	27.8877	12.6865	1594.82	167.935	79	16.595	466.498	330.259	464.713	411.155	1.60368	483.343	64.6864
292	S11	2.32137	0.751497	-90.0573	29.965	20.653	11.015	40.2593	623.81	33.3493	5.98924	27.36	27.6604	17.1221	27.8877	12.6865	1594.82	167.935	79	16.595	466.498	330.259	464.713	411.155	1.60368	483.343	64.6864
293	S11	2.57328	0.791947	-90.0573	29.965	20.653	11.015	40.2593	623.81	33.3493	5.98924	27.36	27.6604	17.1221	27.8877	12.6865	1594.82	167.935	79	16.595	466.498	330.259	464.713	411.155	1.60368	483.343	64.6864
298	S11	2.1515	0.727147	-90.0573	29.965	20.653	11.015	40.2593	623.81	33.3493	5.98924	27.36	27.6604	17.1221	27.8877	12.6865	1594.82	167.935	79	16.595	466.498	330.259	464.713	411.155	1.60368	483.343	64.6864
300	S11	2.12892	0.71205	-90.0573	29.965	20.653	11.015	40.2593	623.81	33.3493	5.98924	27.36	27.6604	17.1221	27.8877	12.6865	1594.82	167.935	79	16.595	466.498	330.259	464.713	411.155	1.60368	483.343	64.6864
301	S11	2.46874	0.765317	-90.0573	29.965	20.653	11.015	40.2593	623.81	33.3493	5.98924	27.36	27.6604	17.1221	27.8877	12.6865	1594.82	167.935	79	16.595	466.498	330.259	464.713	411.155	1.60368	483.343	64.6864
309	S11	1.07184	0.482524	-90.0573	29.965	20.653	11.015	40.2593	623.81	33.3493	5.98924	27.36	27.6604	17.1221	27.8877	12.6865	1594.82	167.935	79	16.595	466.498	330.259	464.713	411.155	1.60368	483.343	64.6864
311	S11	0.329223	0.20229	-90.0573	29.965	20.653	11.015	40.2593	623.81	33.3493	5.98924	27.36	27.6604	17.1221	27.8877	12.6865	1594.82	167.935	79	16.595	466.498	330.259	464.713	411.155	1.60368	483.343	64.6864
314	S11	1.81691	0.669376	-90.0573	29.965	20.653	11.015	40.2593	623.81	33.3493	5.98924	27.36	27.6604	17.1221	27.8877	12.6865	1594.82	167.935	79	16.595	466.498	330.259	464.713	411.155	1.60368	483.343	64.6864
316	S11	0.35617	0.19427	-90.0573	29.965	20.653	11.015	40.2593	623.81	33.3493	5.98924	27.36	27.6604	17.1221	27.8877	12.6865	1594.82	167.935	79	16.595	466.498	330.259	464.713	411.155	1.60368	483.343	64.6864
318	S11	2.269	0.763405	-90.0573	29.965	20.653	11.015	40.2593	623.81	33.3493	5.98924	27.36	27.6604	17.1221	27.8877	12.6865	1594.82	167.935	79	16.595	466.498	330.259	464.713	411.155	1.60368	483.343	64.6864
321	S11	1.37723	0.583087	-90.0573	29.965	20.653	11.015	40.2593	623.81	33.3493	5.98924	27.36	27.6604	17.1221	27.8877	12.6865	1594.82	167.935	79	16.595	466.498	330.259	464.713	411.155	1.60368	483.343	64.6864
324	S11	2.38863	0.753106	-90.0573	29.965	20.653	11.015	40.2593	623.81	33.3493	5.98924	27.36	27.6604	17.1221	27.8877	12.6865	1594.82	167.935	79	16.595	466.498	330.259	464.713	411.155	1.60368	483.343	64.6864
329	S11	2.59958	0.764822	-90.0573	29.965	20.653	11.015	40.2593	623.81	33.3493	5.98924	27.36	27.6604	17.1221	27.8877	12.6865	1594.82	167.935	79	16.595	466.498	330.259	464.713	411.155	1.60368	483.343	64.6864
32	S10	1.72178	0.664543	-90.0573	29.965	20.653	11.015	40.2593	623.81	33.3493	5.98924	27.36	27.6604	17.1221	27.8877	12.6865	1594.82	167.935	79	16.595	466.498	330.259	464.713	411.155	1.60368	483.343	64.6864
330	S11	2.34141	0.74793	-90.0573	29.965	20.653	11.015	40.2593	623.81	33.3493	5.98924	27.36	27.6604	17.1221	27.8877	12.6865	1594.82	167.935	79	16.595	466.498	330.259	464.713	411.155	1.60368	483.343	64.6864
331	S11	2.47431	0.777442	-90.0573	29.965	20.653	11.015	40.2593	623.81	33.3493	5.98924	27.36	27.6604	17.1221	27.8877	12.6865	1594.82	167.935	79	16.595	466.498	330.259	464.713	411.155	1.60368	483.343	64.6864
332	S11	2.22212	0.733532	-90.0573	29.965	20.653	11.015	40.2593	623.81	33.3493	5.98924	27.36	27.6604	17.1221	27.8877	12.6865	1594.82	167.935	79	16.595	466.498	330.259	464.713	411.155	1.60368	483.343	64.6864
342	S11	2.34666	0.757825	-90.0573	29.965	20.653	11.015	40.2593	623.81	33.3493	5.98924	27.36	27.6604	17.1221	27.8877	12.6865	1594.82	167.935	79	16.595	466.498	330.259	464.713	411.155	1.60368	483.343	64.6864
347	S11	1.72225	0.672678	-90.0573	29.965	20.653	11.015	40.2593	623.81	33.3493	5.98924	27.36	27.6604	17.1221	27.8877	12.6865	1594.82	167.935	79	16.595	466.498	330.259	464.713	411.155	1.60368	483.343	64.6864
348	S11	0.707833	0.353395	-90.0573	29.965	20.653	11.015	40.2593	623.81	33.3493	5.98924	27.36	27.6604	17.1221	27.8877	12.6865	1594.82	167.935	79	16.595	466.498	330.259	464.713	411.155	1.60368	483.343	64.6864
350	S11	2.09594	0.730887	-90.0573	29.965	20.653	11.015	40.2593	623.81	33.3493	5.98924	27.36	27.6604	17.1221	27.8877	12.6865	1594.82	167.935	79	16.595	466.498	330.259	464.713	411.155	1.60368	483.343	64.6864
352	S11	0.437182	0.245953	-90.0573	29.965	20.653	11.015	40.2593	623.81	33.3493	5.98924	27.36	27.6604	17.1221	27.8877	12.6865	1594.82	167.935	79	16.595	466.498	330.259	464.713	411.155	1.60368	483.343	64.6864
353	S11	2.38312	0.770928	-90.0573	29.965	20.653	11.015	40.2593	623.81	33.3493	5.98924	27.36	27.6604	17.1221	27.8877	12.6865	1594.82	167.935	79	16.595	466.498	330.259	464.713	411.155	1.60368	483.343	64.6864
355	S11	2.42678	0.762775	-90.0573	29.965	20.653	11.015	40.2593	623.81	33.3493	5.98924	27.36	27.6604	17.1221	27.8877	12.6865	1594.82	167.935	79	16.595	466.498	330.259	464.713	411.155	1.60368	483.343	64.6864
357	S11	0.550189	0.298416	-90.0573	29.965	20.653	11.015	40.2593	623.81	33.3493	5.98924	27.36	27.6604	17.1221	27.8877	12.6865	1594.82	167.935	79	16.595	466.498	330.259	464.713	411.155	1.60368	483.343	64.6864
360	S11	2.16801	0.762028	-90.0573	29.965	20.653	11.015	40.2593	623.81	33.3493	5.98924	27.36	27.6604	17.1221	27.8877	12.6865	1594.82	167.935	79	16.595	466.498	330.259	464.713	411.155	1.60368	483.343	64.6864
365	S11	1.19304	0.535038	-90.0573	29.965	20.653	11.015	40.2593	623.81	33.3493	5.98924	27.36	27.6604	17.1221	27.8877	12.6865	1594.82	167.935	79	16.595	466.498	330.259	464.713	411.155	1.60368	483.343	64.6864
367	S11	1.87477	0.676828	-90.0573	29.965	20.653	11.015	40.2593	623.81	33.3493	5.98924	27.36	27.6604	17.1221	27.8877	12.6865	1594.82	167.935	79	16.595	466.498	330.259	464.713	411.155	1.60368	483.343	64.6864
368	S11	2.19809	0.74717	-90.0573	29.965	20.653	11.015	40.2593	623.81	33.3493	5.98924	27.36	27.6604	17.1221	27.8877	12.6865	1594.82	167.935	79	16.595	466.498	330.259	464.713	411.155	1.60368	483.343	64.6864
370	S11	2.19562	0.725761	-90.0573	29.965	20.653	11.015	40.2593	623.81	33.3493	5.98924	27.36	27.6604	17.1221	27.8877	12.6865	1594.82	167.935	79	16.595	466.498	330.259	464.713	411.155	1.60368	483.343	64.6864
371	S11	0.954051	0.488553	-90.0573	29.965	20.653	11.015	40.2593	623.81	33.3493	5.98924	27.36	27.6604	17.1221	27.8877	12.6865	1594.82	167.935	79	16.595	466.498	330.259	464.713	411.155	1.60368	483.343	64.6864
373	S11	3.11694	0.830806	-90.0573	29.965	20.653	11.015	40.2593	623.81	33.3493	5.98924	27.36	27.6604	17.1221	27.8877	12.6865	1594.82	167.935	79	16.595	466.498	330.259	464.713	411.155	1.60368	483.343	64.6864
37	S10	2.1709	0.745923	-90.0573	29.965	20.653	11.015	40.2593	623.81	33.3493	5.98924	27.36	27.6604	17.1221	27.8877	12.6865	1594.82	167.935	79	16.595	466.498	330.259	464.713	411.155	1.60368	483.343	64.6864
3	S10	2.61995	0.791149	-90.0573	29.965	20.653	11.015	40.2593	623.81	33.3493	5.98924	27.36	27.6604	17.1221	27.8877	12.6865	1594.82	167.935	79	16.595	466.498	330.259	464.713	411.155	1.60368	483.343	64.6864
449	S12	1.55755	0.678033	-90.0573	29.965	20.653	11.015	40.2593	623.81	33.3493	5.98924	27.36	27.6604	17.1221	27.8877	12.6865	1594.82	167.935	79	16.595	466.498	330.259	464.713	411.155	1.60368	483.343	64.6864
44	S10	0	0	-90.0573	29.965	20.653	11.015	40.2593	623.81	33.3493	5.98924	27.36	27.6604	17.1221	27.8877	12.6865	1594.82	167.935	79	16.595	466.498	330.259	464.713	411.155	1.60368	483.343	64.6864
451	S12	1.56019	0.683111	-90.0573	29.965	20.653	11.015	40.2593	623.81	33.3493	5.98924	27.36	27.6604	17.1221	27.8877	12.6865	1594.82	167.935	79	16.595	466.498	330.259	464.713	411.155	1.60368	483.343	64.6864
454	S12	1.7487	0.709347	-90.0573	29.965	20.653	11.015	40.2593	623.81	33.3493	5.98924	27.36	27.6604	17.1221	27.8877	12.6865	1594.82	167.935	79	16.595	466.498	330.259	464.713	411.155	1.60368	483.343	64.6864
456	S12	1.59473	0.692574	-90.0573	29.965	20.653	11.015	40.2593	623.81	33.3493	5.98924	27.36	27.6604	17.1221	27.8877	12.6865	1594.82	167.935	79	16.595	466.498	330.259	464.713	411.155	1.60368	483.343	64.6864
457	S12	1.56365	0.681508	-90.0573	29.965	20.653	11.015	40.2593	623.81	33.3493	5.98924	27.36	27.6604	17.1221	27.8877	12.6865	1594.82	167.935	79	16.595	466.498	330.259	464.713	411.155	1.60368	483.343	64.6864
478	S12	1.38902	0.635804	-90.0573	29.965	20.653	11.015	40.2593	623.81	33.3493	5.98924	27.36	27.6604	17.1221	27.8877	12.6865	1594.82	167.935	79	16.595	466.498	330.259	464.713	411.155	1.60368	483.343	64.6864
492	S12	1.6992	0.715163	-90.0573	29.965	20.653	11.015	40.2593	623.81	33.3493	5.98924	27.36	27.6604	17.1221	27.8877	12.6865	1594.82	167.935	79	16.595	466.498	330.259	464.713	411.155	1.60368	483.343	64.6864
493	S12	1.60733	0.705759	-90.0573	29.965	20.653	11.015	40.2593	623.81	33.3493	5.98924	27.36	27.6604	17.1221	27.8877	12.6865	1594.82	167.935	79	16.595	466.498	330.259	464.713	411.155	1.60368	483.343	64.6864
511	S12	1.86463	0.730953	-90.0573	29.965	20.653	11.015	40.2593	623.81	33.3493	5.98924	27.36	27.6604	17.1221	27.8877	12.6865	1594.82	167.935	79	16.595	466.498	330.259	464.713	411.155	1.60368	483.343	64.6864
512	S12	1.57186	0.666451	-90.0573	29.965	20.653	11.015	40.2593	623.81	33.3493	5.98924	27.36	27.6604	17.1221	27.8877	12.6865	1594.82	167.935	79	16.595	466.498	330.259	464.713	411.155	1.60368	483.343	64.6864
522	S12	1.58272	0.665194	-90.0573	29.965	20.653	11.015	40.2593	623.81	33.3493	5.98924	27.36	27.6604	17.1221	27.8877	12.6865	1594.82	167.935	79	16.595	466.498	330.259	464.713	411.155	1.60368	483.343	64.6864
523	S12	1.36238	0.630549	-90.0573	29.965	20.653	11.015	40.2593	623.81	33.3493	5.98924	27.36	27.6604	17.1221	27.8877	12.6865	1594.82	167.935	79	16.595	466.498	330.259	464.713	411.155	1.60368	483.343	64.6864
53	S10	2.42839	0.77479	-90.0573	29.965	20.653	11.015	40.2593	623.81	33.3493	5.98924	27.36	27.6604	17.1221	27.8877	12.6865	1594.82	167.935	79	16.595	466.498	330.259	464.713	411.155	1.60368	483.343	64.6864
54	S10	2.24312	0.736287	-90.0573	29.965	20.653	11.015	40.2593	623.81	33.3493	5.98924	27.36	27.6604	17.1221	27.8877	12.6865	1594.82	167.935	79	16.595	466.498	330.259	464.713	411.155	1.60368	483.343	64.6864
576	S12	1.42359	0.645279	-90.0573	29.965	20.653	11.015	40.2593	623.81	33.3493	5.98924	27.36	27.6604	17.1221	27.8877	12.6865	1594.82	167.935	79	16.595	466.498	330.259	464.713	411.155	1.60368	483.343	64.6864
600	S13	1.42229	0.633212	-90.0573	29.965	20.653	11.015	40.2593	623.81	33.3493	5.98924	27.36	27.6604	17.1221	27.8877	12.6865	1594.82	167.935	79	16.595	466.498	330.259	464.713	411.155	1.60368	483.343	64.6864
606	S13	1.31998	0.632068	-90.0573	29.965	20.653	11.015	40.2593	623.81	33.3493	5.98924	27.36	27.6604	17.1221	27.8877	12.6865	1594.82	167.935	79	16.595	466.498	330.259	464.713	411.155	1.60368	483.343	64.6864
625	S13	1.66219	0.69775	-90.0573	29.965	20.653	11.015	40.2593	623.81	33.3493	5.98924	27.36	27.6604	17.1221	27.8877	12.6865	1594.82	167.935	79	16.595	466.498	330.259	464.713	411.155	1.60368	483.343	64.6864
64	S10	2.99801	0.837289	-90.0573	29.965	20.653	11.015	40.2593	623.81	33.3493	5.98924	27.36	27.6604	17.1221	27.8877	12.6865	1594.82	167.935	79	16.595	466.498	330.259	464.713	411.155	1.60368	483.343	64.6864
66	S10	2.61186	0.796664	-90.0573	29.965	20.653	11.015	40.2593	623.81	33.3493	5.98924	27.36	27.6604	17.1221	27.8877	12.6865	1594.82	167.935	79	16.595	466.498	330.259	464.713	411.155	1.60368	483.343	64.6864
716	S14	1.87554	0.745063	-90.0573	29.965	20.653	11.015	40.2593	623.81	33.3493	5.98924	27.36	27.6604	17.1221	27.8877	12.6865	1594.82	167.935	79	16.595	466.498	330.259	464.713	411.155	1.60368	483.343	64.6864
718	S14	1.51196	0.676239	-90.0573	29.965	20.653	11.015	40.2593	623.81	33.3493	5.98924	27.36	27.6604	17.1221	27.8877	12.6865	1594.82	167.935	79	16.595	466.498	330.259	464.713	411.155	1.60368	483.343	64.6864
71	S10	1.36157	0.603636	-90.0573	29.965	20.653	11.015	40.2593	623.81	33.3493	5.98924	27.36	27.6604	17.1221	27.8877	12.6865	1594.82	167.935	79	16.595	466.498	330.259	464.713	411.155	1.60368	483.343	64.6864
724	S14	1.41841	0.648257	-90.0573	29.965	20.653	11.015	40.2593	623.81	33.3493	5.98924	27.36	27.6604	17.1221	27.8877	12.6865	1594.82	167.935	79	16.595	466.498	330.259	464.713	411.155	1.60368	483.343	64.6864
729	S14	1.55856	0.68237	-90.0573	29.965	20.653	11.015	40.2593	623.81	33.3493	5.98924	27.36	27.6604	17.1221	27.8877	12.6865	1594.82	167.935	79	16.595	466.498	330.259	464.713	411.155	1.60368	483.343	64.6864
734	S14	2.00897	0.749601	-90.0573	29.965	20.653	11.015	40.2593	623.81	33.3493	5.98924	27.36	27.6604	17.1221	27.8877	12.6865	1594.82	167.935	79	16.595	466.498	330.259	464.713	411.155	1.60368	483.343	64.6864
736	S14	1.66097	0.707929	-90.0573	29.965	20.653	11.015	40.2593	623.81	33.3493	5.98924	27.36	27.6604	17.1221	27.8877	12.6865	1594.82	167.935	79	16.595	466.498	330.259	464.713	411.155	1.60368	483.343	64.6864
748	F14	1.35752	0.620349	-90.0573	29.965	20.653	11.015	40.2593	623.81	33.3493	5.98924	27.36	27.6604	17.1221	27.8877	12.6865	1594.82	167.935	79	16.595	466.498	330.259	464.713	411.155	1.60368	483.343	64.6864
752	F14	1.33202	0.600482	-90.0573	29.965	20.653	11.015	40.2593	623.81	33.3493	5.98924	27.36	27.6604	17.1221	27.8877	12.6865	1594.82	167.935	79	16.595	466.498	330.259	464.713	411.155	1.60368	483.343	64.6864
753	F14	1.19363	0.55576	-90.0573	29.965	20.653	11.015	40.2593	623.81	33.3493	5.98924	27.36	27.6604	17.1221	27.8877	12.6865	1594.82	167.935	79	16.595	466.498	330.259	464.713	411.155	1.60368	483.343	64.6864
755	F14	1.79699	0.726116	-90.0573	29.965	20.653	11.015	40.2593	623.81	33.3493	5.98924	27.36	27.6604	17.1221	27.8877	12.6865	1594.82	167.935	79	16.595	466.498	330.259	464.713	411.155	1.60368	483.343	64.6864
797	F14	0.863297	0.415241	-90.0573	29.965	20.653	11.015	40.2593	623.81	33.3493	5.98924	27.36	27.6604	17.1221	27.8877	12.6865	1594.82	167.935	79	16.595	466.498	330.259	464.713	411.155	1.60368	483.343	64.6864
89	S10	2.45688	0.794354	-90.0573	29.965	20.653	11.015	40.2593	623.81	33.3493	5.98924	27.36	27.6604	17.1221	27.8877	12.6865	1594.82	167.935	79	16.595	466.498	330.259	464.713	411.155	1.60368	483.343	64.6864
Ac10-4	NA	7.79077	0.943011	-90.8518	30.2237	19.6781	11.5697	41.1649	634.161	32.9427	4.83944	28.1032	26.7883	16.6956	27.148	11.6424	1613.68	168.38	92.9826	13.8286	461.845	346.487	458.29	418.352	30.5121	25.0841	9.9598
Ac2-6	NA	7.64842	0.938651	-90.0833	30.6393	19.1016	12.8148	43.0998	652.825	33.2325	3.49979	29.7327	12.4986	19.669	26.8336	10.8519	1630.28	160.572	82.7432	15.2621	447.856	327.072	432.73	435.041	10.4427	9.17111	1.79746
Ac2-7	NA	9.04176	0.944168	-90.0833	30.6393	19.1016	12.8148	43.0998	652.825	33.2325	3.49979	29.7327	12.4986	19.669	26.8336	10.8519	1630.28	160.572	82.7432	15.2621	447.856	327.072	432.73	435.041	10.4427	9.17111	1.79746
Ac3-1	NA	0.760096	0.232967	-90.0833	30.5016	19.3066	12.3756	42.4564	646.049	33.1342	3.9866	29.1476	19.41	19.9218	26.9398	11.1361	1606.02	164.481	83.2593	14.9555	439.537	328	437.203	418.39	68.0473	48.2078	5.62984
Ac4-3	NA	9.09041	0.952597	-90.5474	30.4316	19.4496	12.1671	42.061	643.705	33.1947	4.27111	28.9236	26.679	20.0382	27.0537	11.3035	1648.49	173.574	86.6104	15.3492	462.5	340.274	458.019	438.961	48.7736	24.3732	8.41705
Ac5-1	NA	9.77005	0.947114	-90.6105	30.3067	19.5408	11.3951	40.6062	635.017	32.9031	4.84564	28.0575	26.69	20.2006	27.0264	11.4911	1631.3	173.484	85.7084	15.8664	469.358	341.677	462.272	431.701	62.9067	5.68811	3.10397
Ac5-2	NA	10.914	0.952131	-90.6105	30.3067	19.5408	11.3951	40.6062	635.017	32.9031	4.84564	28.0575	26.69	20.2006	27.0264	11.4911	1631.3	173.484	85.7084	15.8664	469.358	341.677	462.272	431.701	62.9067	5.68811	3.10397
Ac6-1	NA	7.64326	0.941291	-90.8272	30.3284	19.4897	11.7305	41.2876	641.486	32.9466	4.53592	28.4107	26.6906	20.1014	27.0558	11.3609	1621.99	169.974	91.0912	14.2844	461.813	343.595	457.666	425.26	67.8478	14.334	2.22651
Ac7-1	NA	4.87412	0.867782	-90.8563	29.8073	20.0371	11.0055	40.7608	607.071	32.5316	5.53378	26.9979	27.1023	16.5009	27.1023	12.2821	1684.45	190.835	96.1452	18.1753	517.743	343.626	517.743	403.243	11.225	85.6543	13.7409
Ac8-12	NA	9.52926	0.949833	-90.8129	29.7979	20.0952	11.1458	41.0338	607.387	32.6538	5.49338	27.1605	27.1608	16.5568	27.1608	12.3358	1695.08	191.497	96.019	18.0055	518.391	345.795	518.391	406.508	12.2292	132.347	45.9627
Ac8-3	NA	4.97	0.910097	-90.8129	29.7979	20.0952	11.1458	41.0338	607.387	32.6538	5.49338	27.1605	27.1608	16.5568	27.1608	12.3358	1695.08	191.497	96.019	18.0055	518.391	345.795	518.391	406.508	12.2292	132.347	45.9627
Ac9-1	NA	7.98967	0.944631	-90.4429	29.5891	20.3454	10.0479	38.9157	592.92	32.2359	6.42196	25.8139	27.0102	17.0179	27.2538	12.7964	1616.81	187.413	86.4635	20.6685	520.443	324.842	502.396	388.272	13.3312	11.695	4.78148
Ac9-3	NA	10.3838	0.951391	-90.4429	29.5891	20.3454	10.0479	38.9157	592.92	32.2359	6.42196	25.8139	27.0102	17.0179	27.2538	12.7964	1616.81	187.413	86.4635	20.6685	520.443	324.842	502.396	388.272	13.3312	11.695	4.78148
Ac9-4	NA	7.71681	0.938131	-90.4429	29.5891	20.3454	10.0479	38.9157	592.92	32.2359	6.42196	25.8139	27.0102	17.0179	27.2538	12.7964	1616.81	187.413	86.4635	20.6685	520.443	324.842	502.396	388.272	13.3312	11.695	4.78148
Ac9-5	NA	8.06619	0.94432	-90.4429	29.5891	20.3454	10.0479	38.9157	592.92	32.2359	6.42196	25.8139	27.0102	17.0179	27.2538	12.7964	1616.81	187.413	86.4635	20.6685	520.443	324.842	502.396	388.272	13.3312	11.695	4.78148
Ac9-7	NA	9.44996	0.952706	-90.4429	29.5891	20.3454	10.0479	38.9157	592.92	32.2359	6.42196	25.8139	27.0102	17.0179	27.2538	12.7964	1616.81	187.413	86.4635	20.6685	520.443	324.842	502.396	388.272	13.3312	11.695	4.78148
AC8-13	NA	7.13048	0.942573	-90.8129	29.7979	20.0952	11.1458	41.0338	607.387	32.6538	5.49338	27.1605	27.1608	16.5568	27.1608	12.3358	1695.08	191.497	96.019	18.0055	518.391	345.795	518.391	406.508	12.2292	132.347	45.9627
AC8-8	NA	12.4134	0.963645	-90.8129	29.7979	20.0952	11.1458	41.0338	607.387	32.6538	5.49338	27.1605	27.1608	16.5568	27.1608	12.3358	1695.08	191.497	96.019	18.0055	518.391	345.795	518.391	406.508	12.2292	132.347	45.9627
TX-8	NA	9.23141	0.946418	NA	NA	NA	NA	NA	NA	NA	NA	NA	NA	NA	NA	NA	NA	NA	NA	NA	NA	NA	NA	NA	NA	NA	NA
AC27-3	NA	8.7608	0.959461	NA	NA	NA	NA	NA	NA	NA	NA	NA	NA	NA	NA	NA	NA	NA	NA	NA	NA	NA	NA	NA	NA	NA	NA
AC27-4	NA	8.69171	0.956629	NA	NA	NA	NA	NA	NA	NA	NA	NA	NA	NA	NA	NA	NA	NA	NA	NA	NA	NA	NA	NA	NA	NA	NA
AC36-1	NA	11.9693	0.957085	NA	NA	NA	NA	NA	NA	NA	NA	NA	NA	NA	NA	NA	NA	NA	NA	NA	NA	NA	NA	NA	NA	NA	NA
AC38-4	NA	8.31767	0.94474	NA	NA	NA	NA	NA	NA	NA	NA	NA	NA	NA	NA	NA	NA	NA	NA	NA	NA	NA	NA	NA	NA	NA	NA

## Sheet: Sup_table_2
PCA on urban features
PC (%variance explained)	PC1 (88.6%)	PC2 (10.4%)	PC3 (1%)	Variable
	0.541238	0.839907	0.0402101	canopy_cover_loadings
	-0.592321	0.414762	-0.690745	nightlight_loadings
	-0.596839	0.35004	0.72198	per_impervious_loadings
PCA on bioclim features
PC (%variance explained)	PC1 (50.6%)	PC2 (37.0%)	PC3 (7.8%)	Variable
	-0.205769	0.275748	-0.158612	bio1_loadings
	0.313102	-0.0404034	-0.061952	bio2_loadings
	0.290652	-0.100274	-0.10576	bio3_loadings
	0.301491	0.128657	-0.0684889	bio4_loadings
	0.122272	0.326677	-0.223928	bio5_loadings
	-0.285255	0.172501	-0.0621526	bio6_loadings
	0.319609	0.0125416	-0.0590923	bio7_loadings
	-0.22038	0.119553	-0.435129	bio8_loadings
	0.251328	-0.0952583	0.247204	bio9_loadings
	-0.104334	0.343657	-0.182661	bio10_loadings
	-0.267454	0.199557	-0.104753	bio11_loadings
	0.0128416	-0.351508	-0.224429	bio12_loadings
	-0.171336	-0.316343	-0.0535161	bio13_loadings
	-0.00909508	-0.363728	-0.177034	bio14_loadings
	-0.263449	-0.1523	0.306565	bio15_loadings
	-0.214748	-0.278723	0.0184133	bio16_loadings
	0.0729469	-0.231898	-0.607317	bio17_loadings
	-0.223768	-0.256672	-0.157536	bio18_loadings
	0.301846	0.0365237	-0.174065	bio19_loadings

## Sheet: Sup_Table_3
GO ID	Explicit term	Category
GO:0035080	heat shock-mediated polytene chromosome puffing	Heat response
GO:1900034	regulation of cellular response to heat	Heat response
GO:1900036	positive regulation of cellular response to heat	Heat response
GO:1900035	negative regulation of cellular response to heat	Heat response
GO:0033638	modulation by symbiont of host heat acclimation	Heat response
GO:0034605	cellular response to heat	Heat response
GO:0009408	response to heat	Heat response
GO:0010286	heat acclimation	Heat response
GO:0070414	trehalose metabolism in response to heat stress	Heat response
GO:0070370	cellular heat acclimation	Heat response
GO:1900432	negative regulation of filamentous growth of a population of unicellular organisms in response to heat	Heat response
GO:1900431	regulation of filamentous growth of a population of unicellular organisms in response to heat	Heat response
GO:1900433	positive regulation of filamentous growth of a population of unicellular organisms in response to heat	Heat response
GO:0031990	mRNA export from nucleus in response to heat stress	Heat response
GO:0031649	heat generation	Heat response
GO:0031653	heat dissipation	Heat response
GO:0031654	regulation of heat dissipation	Heat response
GO:0031651	negative regulation of heat generation	Heat response
GO:0031652	positive regulation of heat generation	Heat response
GO:0031655	negative regulation of heat dissipation	Heat response
GO:0031656	positive regulation of heat dissipation	Heat response
GO:0031650	regulation of heat generation	Heat response
GO:2000728	regulation of mRNA export from nucleus in response to heat stress	Heat response
GO:0090441	trehalose biosynthesis in response to heat stress	Heat response
GO:0090442	trehalose catabolism in response to heat stress	Heat response
GO:1904592	positive regulation of protein refolding	Heat response
GO:0140919	thermomorphogenesis	Heat response
GO:0140468	HRI-mediated signaling	Heat response
GO:0034620	cellular response to unfolded protein	Heat response
GO:0010196	nonphotochemical quenching	Heat response
GO:0050955	thermoception	Heat response
GO:0050961	detection of temperature stimulus involved in sensory perception	Heat response
GO:0106106	cold-induced thermogenesis	Heat response
GO:0042026	protein refolding	Heat response
GO:0042751	estivation	Heat response
GO:1990845	adaptive thermogenesis	Heat response
GO:1904000	positive regulation of eating behavior	Behavior
GO:1904068	G protein-coupled receptor signaling pathway involved in social behavior	Behavior
GO:1903368	regulation of foraging behavior	Behavior
GO:1903369	negative regulation of foraging behavior	Behavior
GO:1903370	positive regulation of foraging behavior	Behavior
GO:0035177	larval foraging behavior	Behavior
GO:0035176	social behavior	Behavior
GO:0035178	turning behavior	Behavior
GO:0035180	larval wandering behavior	Behavior
GO:0035181	larval burrowing behavior	Behavior
GO:0035187	hatching behavior	Behavior
GO:0060179	male mating behavior	Behavior
GO:0060180	female mating behavior	Behavior
GO:0060273	crying behavior	Behavior
GO:0060259	regulation of feeding behavior	Behavior
GO:0035095	behavioral response to nicotine	Behavior
GO:0060362	flight involved in flight behavior	Behavior
GO:0035648	circadian mating behavior	Behavior
GO:0035641	locomotory exploration behavior	Behavior
GO:0035640	exploration behavior	Behavior
GO:0061094	regulation of turning behavior involved in mating	Behavior
GO:0061095	positive regulation of turning behavior involved in mating	Behavior
GO:0061096	negative regulation of turning behavior involved in mating	Behavior
GO:0036269	swimming behavior	Behavior
GO:0061744	motor behavior	Behavior
GO:0036343	psychomotor behavior	Behavior
GO:0061366	behavioral response to chemical pain	Behavior
GO:0061367	behavioral response to acetic acid induced pain	Behavior
GO:0061368	behavioral response to formalin induced pain	Behavior
GO:0030537	larval behavior	Behavior
GO:0030534	adult behavior	Behavior
GO:0030536	larval feeding behavior	Behavior
GO:2000253	positive regulation of feeding behavior	Behavior
GO:2000252	negative regulation of feeding behavior	Behavior
GO:1902437	positive regulation of male mating behavior	Behavior
GO:1902435	regulation of male mating behavior	Behavior
GO:1902436	negative regulation of male mating behavior	Behavior
GO:0034607	turning behavior involved in mating	Behavior
GO:0007610	behavior	Behavior
GO:0007619	courtship behavior	Behavior
GO:0007617	mating behavior	Behavior
GO:0007622	rhythmic behavior	Behavior
GO:0007625	grooming behavior	Behavior
GO:0007626	locomotory behavior	Behavior
GO:0007629	flight behavior	Behavior
GO:0007628	adult walking behavior	Behavior
GO:0007632	visual behavior	Behavior
GO:0007631	feeding behavior	Behavior
GO:0007636	chemosensory jump behavior	Behavior
GO:0007634	optokinetic behavior	Behavior
GO:0007635	chemosensory behavior	Behavior
GO:0007638	mechanosensory behavior	Behavior
GO:0032539	negative regulation of host-seeking behavior	Behavior
GO:0032540	positive regulation of host-seeking behavior	Behavior
GO:0032537	host-seeking behavior	Behavior
GO:0032538	regulation of host-seeking behavior	Behavior
GO:0050795	regulation of behavior	Behavior
GO:0051780	behavioral response to nutrient	Behavior
GO:0001967	suckling behavior	Behavior
GO:0001662	behavioral fear response	Behavior
GO:0051867	general adaptation syndrome, behavioral process	Behavior
GO:0042048	olfactory behavior	Behavior
GO:0042711	maternal behavior	Behavior
GO:0042712	paternal behavior	Behavior
GO:0042755	eating behavior	Behavior
GO:0042756	drinking behavior	Behavior
GO:0042630	behavioral response to water deprivation	Behavior
GO:0003051	angiotensin-mediated drinking behavior	Behavior
GO:0042595	behavioral response to starvation	Behavior
GO:0008049	male courtship behavior	Behavior
GO:0008050	female courtship behavior	Behavior
GO:0098583	learned vocalization behavior	Behavior
GO:0098582	innate vocalization behavior	Behavior
GO:0098598	learned vocalization behavior or vocal learning	Behavior
GO:0045433	male courtship behavior, veined wing generated song production	Behavior
GO:0019098	reproductive behavior	Behavior
GO:0046662	regulation of egg-laying behavior	Behavior
GO:0071625	vocalization behavior	Behavior
GO:0002209	behavioral defense response	Behavior
GO:0002210	behavioral response to wounding	Behavior
GO:0002211	behavioral defense response to insect	Behavior
GO:0002212	behavioral defense response to nematode	Behavior
GO:0002118	aggressive behavior	Behavior
GO:0002121	inter-male aggressive behavior	Behavior
GO:0002122	fear-induced aggressive behavior	Behavior
GO:0002123	irritable aggressive behavior	Behavior
GO:0002124	territorial aggressive behavior	Behavior
GO:0002125	maternal aggressive behavior	Behavior
GO:0002126	instrumental aggressive behavior	Behavior
GO:0016543	male courtship behavior, orientation prior to leg tapping and wing vibration	Behavior
GO:0016544	male courtship behavior, tapping to detect pheromone	Behavior
GO:0016545	male courtship behavior, veined wing vibration	Behavior
GO:0016546	male courtship behavior, proboscis-mediated licking	Behavior
GO:1903999	negative regulation of eating behavior	Behavior
GO:1903998	regulation of eating behavior	Behavior
GO:0031987	locomotion involved in locomotory behavior	Behavior
GO:0031223	auditory behavior	Behavior
GO:0008343	adult feeding behavior	Behavior
GO:0008344	adult locomotory behavior	Behavior
GO:0008345	larval locomotory behavior	Behavior
GO:0008346	larval walking behavior	Behavior
GO:1901046	positive regulation of egg-laying behavior	Behavior
GO:1901045	negative regulation of egg-laying behavior	Behavior
GO:0018991	egg-laying behavior	Behavior
GO:0060746	parental behavior	Behavior
GO:0060757	adult foraging behavior	Behavior
GO:0060756	foraging behavior	Behavior
GO:0060758	foraging behavior by probing substrate	Behavior
GO:0048266	behavioral response to pain	Behavior
GO:0048047	mating behavior, sex discrimination	Behavior
GO:0048065	male courtship behavior, veined wing extension	Behavior
GO:2000822	regulation of behavioral fear response	Behavior
GO:2000821	regulation of grooming behavior	Behavior
GO:0048520	positive regulation of behavior	Behavior
GO:0048521	negative regulation of behavior	Behavior
GO:0048512	circadian behavior	Behavior
GO:1905792	positive regulation of mechanosensory behavior	Behavior
GO:1905791	negative regulation of mechanosensory behavior	Behavior
GO:1905790	regulation of mechanosensory behavior	Behavior
GO:0048149	behavioral response to ethanol	Behavior
GO:0048148	behavioral response to cocaine	Behavior
GO:0048150	behavioral response to ether	Behavior
GO:2000987	positive regulation of behavioral fear response	Behavior
GO:2000986	negative regulation of behavioral fear response	Behavior
GO:0090326	positive regulation of locomotion involved in locomotory behavior	Behavior
GO:0090327	negative regulation of locomotion involved in locomotory behavior	Behavior
GO:0090325	regulation of locomotion involved in locomotory behavior	Behavior
GO:0090659	walking behavior	Behavior
GO:0040040	thermosensory behavior	Behavior
GO:1903746	positive regulation of nematode pharyngeal pumping	Behavior
GO:1903745	negative regulation of nematode pharyngeal pumping	Behavior
GO:0035106	operant conditioning	Behavior
GO:0035193	larval central nervous system remodeling	Behavior
GO:0035199	salt aversion	Behavior
GO:0021978	telencephalon regionalization	Behavior
GO:0021871	forebrain regionalization	Behavior
GO:0021796	cerebral cortex regionalization	Behavior
GO:0036162	oxytocin production	Behavior
GO:0036230	granulocyte activation	Behavior
GO:0061900	glial cell activation	Behavior
GO:0022410	circadian sleep/wake cycle process	Behavior
GO:0035882	defecation rhythm	Behavior
GO:0007612	learning	Behavior
GO:0007633	pattern orientation	Behavior
GO:0042297	vocal learning	Behavior
GO:1990911	response to psychosocial stress	Behavior
GO:0042753	positive regulation of circadian rhythm	Behavior
GO:0042754	negative regulation of circadian rhythm	Behavior
GO:0098596	imitative learning	Behavior
GO:0098597	observational learning	Behavior
GO:0120318	olfactory sociosexual communication	Behavior
GO:0071834	mating pheromone secretion	Behavior
GO:0071835	mating pheromone secretion involved in regulation of conjugation with cellular fusion	Behavior
GO:0046629	gamma-delta T cell activation	Behavior
GO:0046649	lymphocyte activation	Behavior
GO:0046631	alpha-beta T cell activation	Behavior
GO:0071631	mating pheromone secretion involved in positive regulation of conjugation with cellular fusion	Behavior
GO:0002023	reduction of food intake in response to dietary excess	Behavior
GO:0031960	response to corticosteroid	Behavior
GO:0008542	visual learning	Behavior
GO:0008355	olfactory learning	Behavior
GO:0007407	neuroblast activation	Behavior
GO:0046960	sensitization	Behavior
GO:0046959	habituation	Behavior
GO:0046956	positive phototaxis	Behavior
GO:0046957	negative phototaxis	Behavior
GO:0071981	exit from diapause	Behavior
GO:0071982	maintenance of diapause	Behavior
GO:2000748	positive regulation of defecation rhythm	Behavior
GO:2000747	negative regulation of defecation rhythm	Behavior
GO:2000746	regulation of defecation rhythm	Behavior
GO:0048036	central complex development	Behavior
GO:0090328	regulation of olfactory learning	Behavior
GO:0033058	directional locomotion	Locomotion
GO:0043059	regulation of forward locomotion	Locomotion
GO:0043058	regulation of backward locomotion	Locomotion
GO:0043057	backward locomotion	Locomotion
GO:0043056	forward locomotion	Locomotion
GO:0031987	locomotion involved in locomotory behavior	Locomotion
GO:0071965	multicellular organismal locomotion	Locomotion
GO:1905851	negative regulation of backward locomotion	Locomotion
GO:1905850	positive regulation of forward locomotion	Locomotion
GO:1905852	positive regulation of backward locomotion	Locomotion
GO:1905849	negative regulation of forward locomotion	Locomotion
GO:0090326	positive regulation of locomotion involved in locomotory behavior	Locomotion
GO:0090327	negative regulation of locomotion involved in locomotory behavior	Locomotion
GO:0090325	regulation of locomotion involved in locomotory behavior	Locomotion
GO:0040017	positive regulation of locomotion	Locomotion
GO:0040013	negative regulation of locomotion	Locomotion
GO:0040012	regulation of locomotion	Locomotion
GO:0040011	locomotion	Locomotion
GO:1903653	symbiont-mediated perturbation of host cell motility	Locomotion
GO:0035108	limb morphogenesis	Locomotion
GO:0035127	post-embryonic limb morphogenesis	Locomotion
GO:0060102	collagen and cuticulin-based cuticle extracellular matrix	Locomotion
GO:0060173	limb development	Locomotion
GO:0060328	cytoplasmic actin-based contraction involved in forward cell motility	Locomotion
GO:0060329	cytoplasmic actin-based contraction involved in rearward cell motility	Locomotion
GO:0021801	cerebral cortex radial glia-guided migration	Locomotion
GO:0021822	negative regulation of cell motility involved in cerebral cortex radial glia guided migration	Locomotion
GO:0021814	cell motility involved in cerebral cortex radial glia guided migration	Locomotion
GO:0021817	nucleokinesis involved in cell motility in cerebral cortex radial glia guided migration	Locomotion
GO:0036342	post-anal tail morphogenesis	Locomotion
GO:0030326	embryonic limb morphogenesis	Locomotion
GO:0048870	cell motility	Locomotion
GO:0034606	response to hermaphrodite contact	Locomotion
GO:0007626	locomotory behavior	Locomotion
GO:0097003	adipokinetic hormone receptor activity	Locomotion
GO:0097005	adipokinetic hormone receptor binding	Locomotion
GO:0097004	adipokinetic hormone binding	Locomotion
GO:0097741	mastigoneme	Locomotion
GO:0035108	limb morphogenesis	Locomotion
GO:0035107	appendage morphogenesis	Locomotion
GO:0035127	post-embryonic limb morphogenesis	Locomotion
GO:0060173	limb development	Locomotion
GO:0060174	limb bud formation	Locomotion
GO:0030326	embryonic limb morphogenesis	Locomotion
GO:0021525	lateral motor column neuron differentiation	Locomotion
GO:0060891	limb granular cell differentiation	Locomotion
GO:0060890	limb spinous cell differentiation	Locomotion
GO:0060888	limb epidermis stratification	Locomotion
GO:0060887	limb epidermis development	Locomotion
GO:0036022	limb joint morphogenesis	Locomotion
GO:0036023	embryonic skeletal limb joint morphogenesis	Locomotion
GO:0097477	lateral motor column neuron migration	Locomotion
GO:0048736	appendage development	Locomotion
GO:1905675	negative regulation of adaptive immune memory response	Immunity
GO:1905674	regulation of adaptive immune memory response	Immunity
GO:1905679	positive regulation of adaptive immune effector response	Immunity
GO:1905678	negative regulation of adaptive immune effector response	Immunity
GO:1905677	regulation of adaptive immune effector response	Immunity
GO:1905676	positive regulation of adaptive immune memory response	Immunity
GO:1905036	positive regulation of antifungal innate immune response	Immunity
GO:1905035	negative regulation of antifungal innate immune response	Immunity
GO:1905034	regulation of antifungal innate immune response	Immunity
GO:0035397	helper T cell enhancement of adaptive immune response	Immunity
GO:0035399	helper T cell enhancement of B cell mediated immune response	Immunity
GO:0035398	helper T cell enhancement of T cell mediated immune response	Immunity
GO:0141177	symbiont-mediated evasion of recognition by host innate immune effector	Immunity
GO:0141140	symbiont-mediated suppression of host immunoglobulin-mediated immune response	Immunity
GO:0141043	symbiont-mediated evasion of host innate immune response	Immunity
GO:2001191	regulation of gamma-delta T cell activation involved in immune response	Immunity
GO:2001192	negative regulation of gamma-delta T cell activation involved in immune response	Immunity
GO:2001193	positive regulation of gamma-delta T cell activation involved in immune response	Immunity
GO:0061081	positive regulation of myeloid leukocyte cytokine production involved in immune response	Immunity
GO:0061078	positive regulation of prostaglandin secretion involved in immune response	Immunity
GO:0061844	antimicrobial humoral immune response mediated by antimicrobial peptide	Immunity
GO:0061760	antifungal innate immune response	Immunity
GO:0002819	regulation of adaptive immune response	Immunity
GO:0002820	negative regulation of adaptive immune response	Immunity
GO:0002821	positive regulation of adaptive immune response	Immunity
GO:0002822	regulation of adaptive immune response based on somatic recombination of immune receptors built from immunoglobulin superfamily domains	Immunity
GO:0002823	negative regulation of adaptive immune response based on somatic recombination of immune receptors built from immunoglobulin superfamily domains	Immunity
GO:0002824	positive regulation of adaptive immune response based on somatic recombination of immune receptors built from immunoglobulin superfamily domains	Immunity
GO:0002825	regulation of T-helper 1 type immune response	Immunity
GO:0002826	negative regulation of T-helper 1 type immune response	Immunity
GO:0002827	positive regulation of T-helper 1 type immune response	Immunity
GO:0002828	regulation of type 2 immune response	Immunity
GO:0002829	negative regulation of type 2 immune response	Immunity
GO:0002830	positive regulation of type 2 immune response	Immunity
GO:0002837	regulation of immune response to tumor cell	Immunity
GO:0002838	negative regulation of immune response to tumor cell	Immunity
GO:0002839	positive regulation of immune response to tumor cell	Immunity
GO:0002840	regulation of T cell mediated immune response to tumor cell	Immunity
GO:0002841	negative regulation of T cell mediated immune response to tumor cell	Immunity
GO:0002842	positive regulation of T cell mediated immune response to tumor cell	Immunity
GO:0002855	regulation of natural killer cell mediated immune response to tumor cell	Immunity
GO:0002856	negative regulation of natural killer cell mediated immune response to tumor cell	Immunity
GO:0002857	positive regulation of natural killer cell mediated immune response to tumor cell	Immunity
GO:0002889	regulation of immunoglobulin mediated immune response	Immunity
GO:0002890	negative regulation of immunoglobulin mediated immune response	Immunity
GO:0002891	positive regulation of immunoglobulin mediated immune response	Immunity
GO:0002700	regulation of production of molecular mediator of immune response	Immunity
GO:0002701	negative regulation of production of molecular mediator of immune response	Immunity
GO:0002702	positive regulation of production of molecular mediator of immune response	Immunity
GO:0002718	regulation of cytokine production involved in immune response	Immunity
GO:0002719	negative regulation of cytokine production involved in immune response	Immunity
GO:0002720	positive regulation of cytokine production involved in immune response	Immunity
GO:0002757	immune response-activating signaling pathway	Immunity
GO:0002758	innate immune response-activating signaling pathway	Immunity
GO:0002764	immune response-regulating signaling pathway	Immunity
GO:0002765	immune response-inhibiting signal transduction	Immunity
GO:0002766	innate immune response-inhibiting signal transduction	Immunity
GO:0002767	immune response-inhibiting cell surface receptor signaling pathway	Immunity
GO:0002768	immune response-regulating cell surface receptor signaling pathway	Immunity
GO:0075528	perturbation by virus of host immune response	Immunity
GO:0140533	symbiont-mediated suppression of host RNAi-mediated antiviral immune response	Immunity
GO:0140502	effector-mediated suppression of host salicylic acid-mediated innate immune signaling	Immunity
GO:0140403	effector-mediated suppression of host innate immune response	Immunity
GO:0140404	effector-mediated perturbation of host innate immune response by symbiont	Immunity
GO:0140375	immune receptor activity	Immunity
GO:0140376	innate immune receptor activity	Immunity
GO:0140374	antiviral innate immune response	Immunity
GO:0140367	antibacterial innate immune response	Immunity
GO:1902615	immune response involved in response to exogenous dsRNA	Immunity
GO:0032820	regulation of natural killer cell proliferation involved in immune response	Immunity
GO:0032821	negative regulation of natural killer cell proliferation involved in immune response	Immunity
GO:0032822	positive regulation of natural killer cell proliferation involved in immune response	Immunity
GO:0032827	negative regulation of natural killer cell differentiation involved in immune response	Immunity
GO:0032828	positive regulation of natural killer cell differentiation involved in immune response	Immunity
GO:0032826	regulation of natural killer cell differentiation involved in immune response	Immunity
GO:0032834	positive regulation of CD4-positive, CD25-positive, alpha-beta regulatory T cell differentiation involved in immune response	Immunity
GO:0032832	regulation of CD4-positive, CD25-positive, alpha-beta regulatory T cell differentiation involved in immune response	Immunity
GO:0032833	negative regulation of CD4-positive, CD25-positive, alpha-beta regulatory T cell differentiation involved in immune response	Immunity
GO:0009616	RNAi-mediated antiviral immune response	Immunity
GO:0050776	regulation of immune response	Immunity
GO:0050778	positive regulation of immune response	Immunity
GO:0050777	negative regulation of immune response	Immunity
GO:0039504	symbiont-mediated suppression of host adaptive immune response	Immunity
GO:0001877	lipoarabinomannan immune receptor activity	Immunity
GO:0001875	lipopolysaccharide immune receptor activity	Immunity
GO:0001874	(1->3)-beta-D-glucan immune receptor activity	Immunity
GO:0001873	polysaccharide immune receptor activity	Immunity
GO:0052170	symbiont-mediated suppression of host innate immune response	Immunity
GO:0052154	symbiont-mediated perturbation of host B-cell mediated immune response	Immunity
GO:0052156	symbiont-mediated perturbation of host T-cell mediated immune response	Immunity
GO:0052167	symbiont-mediated perturbation of host innate immune response	Immunity
GO:0052085	symbiont-mediated suppression of host T-cell mediated immune response	Immunity
GO:0052086	symbiont-mediated suppression of host B-cell mediated immune response	Immunity
GO:0052572	response to host immune response	Immunity
GO:0052553	symbiont-mediated perturbation of host immune response	Immunity
GO:0052562	symbiont-mediated suppression of host immune response	Immunity
GO:0042088	T-helper 1 type immune response	Immunity
GO:0042092	type 2 immune response	Immunity
GO:0042783	evasion of host immune response	Immunity
GO:0033006	regulation of mast cell activation involved in immune response	Immunity
GO:0033007	negative regulation of mast cell activation involved in immune response	Immunity
GO:0033008	positive regulation of mast cell activation involved in immune response	Immunity
GO:0072538	T-helper 17 type immune response	Immunity
GO:0045088	regulation of innate immune response	Immunity
GO:0045087	innate immune response	Immunity
GO:0045089	positive regulation of innate immune response	Immunity
GO:0097281	immune complex formation	Immunity
GO:0160006	Fc receptor-mediated immune complex endocytosis	Immunity
GO:0002682	regulation of immune system process	Immunity
GO:0002683	negative regulation of immune system process	Immunity
GO:0002684	positive regulation of immune system process	Immunity
GO:0002697	regulation of immune effector process	Immunity
GO:0002698	negative regulation of immune effector process	Immunity
GO:0002699	positive regulation of immune effector process	Immunity
GO:0002652	regulation of tolerance induction dependent upon immune response	Immunity
GO:0002653	negative regulation of tolerance induction dependent upon immune response	Immunity
GO:0002654	positive regulation of tolerance induction dependent upon immune response	Immunity
GO:0002562	somatic diversification of immune receptors via germline recombination within a single locus	Immunity
GO:0002563	somatic diversification of immune receptors via alternate splicing	Immunity
GO:0002565	somatic diversification of immune receptors via gene conversion	Immunity
GO:0002566	somatic diversification of immune receptors via somatic mutation	Immunity
GO:0002567	somatic diversification of FREP-based immune receptors	Immunity
GO:0002569	somatic diversification of immune receptors by N region addition	Immunity
GO:0002520	immune system development	Immunity
GO:0002522	leukocyte migration involved in immune response	Immunity
GO:0002920	regulation of humoral immune response	Immunity
GO:0002921	negative regulation of humoral immune response	Immunity
GO:0002922	positive regulation of humoral immune response	Immunity
GO:0002923	regulation of humoral immune response mediated by circulating immunoglobulin	Immunity
GO:0002924	negative regulation of humoral immune response mediated by circulating immunoglobulin	Immunity
GO:0002925	positive regulation of humoral immune response mediated by circulating immunoglobulin	Immunity
GO:0002433	immune response-regulating cell surface receptor signaling pathway involved in phagocytosis	Immunity
GO:0002434	immune complex clearance	Immunity
GO:0002435	immune complex clearance by erythrocytes	Immunity
GO:0002436	immune complex clearance by monocytes and macrophages	Immunity
GO:0002440	production of molecular mediator of immune response	Immunity
GO:0002455	humoral immune response mediated by circulating immunoglobulin	Immunity
GO:0002459	adaptive immune response based on somatic recombination of immune receptors built from leucine-rich repeat domains	Immunity
GO:0002460	adaptive immune response based on somatic recombination of immune receptors built from immunoglobulin superfamily domains	Immunity
GO:0002461	tolerance induction dependent upon immune response	Immunity
GO:0002418	immune response to tumor cell	Immunity
GO:0002423	natural killer cell mediated immune response to tumor cell	Immunity
GO:0002424	T cell mediated immune response to tumor cell	Immunity
GO:0002429	immune response-activating cell surface receptor signaling pathway	Immunity
GO:0002310	alpha-beta T cell proliferation involved in immune response	Immunity
GO:0002311	gamma-delta T cell proliferation involved in immune response	Immunity
GO:0002312	B cell activation involved in immune response	Immunity
GO:0002313	mature B cell differentiation involved in immune response	Immunity
GO:0002322	B cell proliferation involved in immune response	Immunity
GO:0002323	natural killer cell activation involved in immune response	Immunity
GO:0002324	natural killer cell proliferation involved in immune response	Immunity
GO:0002325	natural killer cell differentiation involved in immune response	Immunity
GO:0002366	leukocyte activation involved in immune response	Immunity
GO:0002367	cytokine production involved in immune response	Immunity
GO:0002376	immune system process	Immunity
GO:0002381	immunoglobulin production involved in immunoglobulin-mediated immune response	Immunity
GO:0002383	immune response in brain or nervous system	Immunity
GO:0002384	hepatic immune response	Immunity
GO:0002385	mucosal immune response	Immunity
GO:0002387	immune response in gut-associated lymphoid tissue	Immunity
GO:0002388	immune response in Peyer's patch	Immunity
GO:0002395	immune response in nasopharyngeal-associated lymphoid tissue	Immunity
GO:0002302	CD8-positive, alpha-beta T cell differentiation involved in immune response	Immunity
GO:0002303	gamma-delta T cell differentiation involved in immune response	Immunity
GO:0002309	T cell proliferation involved in immune response	Immunity
GO:0002200	somatic diversification of immune receptors	Immunity
GO:0002201	somatic diversification of DSCAM-based immune receptors	Immunity
GO:0002204	somatic recombination of immunoglobulin genes involved in immune response	Immunity
GO:0002205	somatic hypermutation of immunoglobulin genes involved in immune response	Immunity
GO:0002207	gene conversion of immunoglobulin genes involved in immune response	Immunity
GO:0002208	somatic diversification of immunoglobulins involved in immune response	Immunity
GO:0002218	activation of innate immune response	Immunity
GO:0002220	innate immune response activating cell surface receptor signaling pathway	Immunity
GO:0002227	innate immune response in mucosa	Immunity
GO:0002233	leukocyte chemotaxis involved in immune response	Immunity
GO:0002250	adaptive immune response	Immunity
GO:0002251	organ or tissue specific immune response	Immunity
GO:0002252	immune effector process	Immunity
GO:0002253	activation of immune response	Immunity
GO:0002259	endothelial cell activation within high endothelial venule involved in immune response	Immunity
GO:0002263	cell activation involved in immune response	Immunity
GO:0002264	endothelial cell activation involved in immune response	Immunity
GO:0002265	astrocyte activation involved in immune response	Immunity
GO:0002267	follicular dendritic cell activation involved in immune response	Immunity
GO:0002271	plasmacytoid dendritic cell activation involved in immune response	Immunity
GO:0002272	plasmacytoid dendritic cell differentiation involved in immune response	Immunity
GO:0002275	myeloid cell activation involved in immune response	Immunity
GO:0002276	basophil activation involved in immune response	Immunity
GO:0002277	myeloid dendritic cell activation involved in immune response	Immunity
GO:0002278	eosinophil activation involved in immune response	Immunity
GO:0002279	mast cell activation involved in immune response	Immunity
GO:0002280	monocyte activation involved in immune response	Immunity
GO:0002281	macrophage activation involved in immune response	Immunity
GO:0002282	microglial cell activation involved in immune response	Immunity
GO:0002283	neutrophil activation involved in immune response	Immunity
GO:0002284	myeloid dendritic cell differentiation involved in immune response	Immunity
GO:0002285	lymphocyte activation involved in immune response	Immunity
GO:0002286	T cell activation involved in immune response	Immunity
GO:0002287	alpha-beta T cell activation involved in immune response	Immunity
GO:0002288	NK T cell activation involved in immune response	Immunity
GO:0002289	NK T cell proliferation involved in immune response	Immunity
GO:0002290	gamma-delta T cell activation involved in immune response	Immunity
GO:0002292	T cell differentiation involved in immune response	Immunity
GO:0002293	alpha-beta T cell differentiation involved in immune response	Immunity
GO:0002294	CD4-positive, alpha-beta T cell differentiation involved in immune response	Immunity
GO:0002298	CD4-positive, CD25-positive, alpha-beta regulatory T cell differentiation involved in immune response	Immunity
GO:0016064	immunoglobulin mediated immune response	Immunity
GO:0016019	peptidoglycan immune receptor activity	Immunity
GO:0006955	immune response	Immunity
GO:0006959	humoral immune response	Immunity
GO:0070892	lipoteichoic acid immune receptor activity	Immunity
GO:0045824	negative regulation of innate immune response	Immunity
GO:2000317	negative regulation of T-helper 17 type immune response	Immunity
GO:2000316	regulation of T-helper 17 type immune response	Immunity
GO:2000318	positive regulation of T-helper 17 type immune response	Immunity
GO:0090265	positive regulation of immune complex clearance by monocytes and macrophages	Immunity
GO:0090264	regulation of immune complex clearance by monocytes and macrophages	Immunity
GO:0090323	prostaglandin secretion involved in immune response	Immunity
GO:0090720	primary adaptive immune response	Immunity
GO:0090721	primary adaptive immune response involving T cells and B cells	Immunity
GO:0090719	adaptive immune effector response involving T cells and B lineage cells	Immunity
GO:0090717	adaptive immune memory response involving T cells and B cells	Immunity
GO:0090718	adaptive immune effector response	Immunity
GO:0090716	adaptive immune memory response	Immunity
GO:0060100	positive regulation of phagocytosis, engulfment	Immunity
GO:0060104	surface coat of collagen and cuticulin-based cuticle extracellular matrix	Immunity
GO:0060101	negative regulation of phagocytosis, engulfment	Immunity
GO:0060099	regulation of phagocytosis, engulfment	Immunity
GO:0060098	membrane reorganization involved in phagocytosis, engulfment	Immunity
GO:0060097	cytoskeletal rearrangement involved in phagocytosis, engulfment	Immunity
GO:0035325	Toll-like receptor binding	Immunity
GO:0060331	negative regulation of response to type II interferon	Immunity
GO:0060330	regulation of response to type II interferon	Immunity
GO:0060335	positive regulation of type II interferon-mediated signaling pathway	Immunity
GO:0060334	regulation of type II interferon-mediated signaling pathway	Immunity
GO:0060333	type II interferon-mediated signaling pathway	Immunity
GO:0060332	positive regulation of response to type II interferon	Immunity
GO:0060336	negative regulation of type II interferon-mediated signaling pathway	Immunity
GO:0035669	TRAM-dependent toll-like receptor 4 signaling pathway	Immunity
GO:0035668	TRAM-dependent toll-like receptor signaling pathway	Immunity
GO:0035667	TRIF-dependent toll-like receptor 4 signaling pathway	Immunity
GO:0035666	TRIF-dependent toll-like receptor signaling pathway	Immunity
GO:0035661	MyD88-dependent toll-like receptor 2 signaling pathway	Immunity
GO:0035660	MyD88-dependent toll-like receptor 4 signaling pathway	Immunity
GO:0035665	TIRAP-dependent toll-like receptor 4 signaling pathway	Immunity
GO:0035664	TIRAP-dependent toll-like receptor signaling pathway	Immunity
GO:0035663	Toll-like receptor 2 binding	Immunity
GO:0035662	Toll-like receptor 4 binding	Immunity
GO:0035684	helper T cell extravasation	Immunity
GO:0141141	symbiont-mediated evasion of recognition by host pattern recognition receptor	Immunity
GO:0141128	symbiont-mediated non-specific activation of host T-cells	Immunity
GO:0141082	symbiont-mediated detoxification of host-generated reactive oxygen species	Immunity
GO:0141083	symbiont-mediated suppression of host reactive oxygen species generation	Immunity
GO:0062040	fungal biofilm matrix	Immunity
GO:0002703	regulation of leukocyte mediated immunity	Immunity
GO:0002704	negative regulation of leukocyte mediated immunity	Immunity
GO:0002705	positive regulation of leukocyte mediated immunity	Immunity
GO:0002755	MyD88-dependent toll-like receptor signaling pathway	Immunity
GO:0002756	MyD88-independent toll-like receptor signaling pathway	Immunity
GO:0002769	natural killer cell inhibitory signaling pathway	Immunity
GO:0002770	T cell inhibitory signaling pathway	Immunity
GO:0002771	inhibitory killer cell immunoglobulin-like receptor signaling pathway	Immunity
GO:0002772	inhibitory C-type lectin receptor signaling pathway	Immunity
GO:0002773	B cell inhibitory signaling pathway	Immunity
GO:0002774	Fc receptor mediated inhibitory signaling pathway	Immunity
GO:0002775	antimicrobial peptide production	Immunity
GO:0002778	antibacterial peptide production	Immunity
GO:0002781	antifungal peptide production	Immunity
GO:0030595	leukocyte chemotaxis	Immunity
GO:0019956	chemokine binding	Immunity
GO:0019961	interferon binding	Immunity
GO:0030851	granulocyte differentiation	Immunity
GO:0048536	spleen development	Immunity
GO:1902107	positive regulation of leukocyte differentiation	Immunity
GO:1902105	regulation of leukocyte differentiation	Immunity
GO:1902106	negative regulation of leukocyte differentiation	Immunity
GO:0033661	effector-mediated defense to host-produced reactive oxygen species	Immunity
GO:0061057	peptidoglycan recognition protein signaling pathway	Immunity
GO:0140896	cGAS/STING signaling pathway	Immunity
GO:0140426	pathogen-associated molecular pattern receptor signaling pathway	Immunity
GO:0140320	PAMP receptor decoy activity	Immunity
GO:0034341	response to type II interferon	Immunity
GO:0034776	response to histamine	Immunity
GO:0020033	antigenic variation	Immunity
GO:0032602	chemokine production	Immunity
GO:0039699	symbiont-mediated evasion of mRNA degradation by host via mRNA cap methylation	Immunity
GO:0039537	symbiont-mediated suppression of cytoplasmic pattern recognition receptor signaling pathway	Immunity
GO:0039545	symbiont-mediated suppression of host cytoplasmic pattern recognition receptor signaling pathway via inhibition of MAVS activity	Immunity
GO:0039560	symbiont-mediated suppression of host JAK-STAT cascade via inhibition of host IRF9 activity	Immunity
GO:0039592	symbiont-mediated arrest of host cell cycle during G2/M transition	Immunity
GO:0050689	negative regulation of defense response to virus by host	Immunity
GO:0050900	leukocyte migration	Immunity
GO:0051525	NFAT protein binding	Immunity
GO:1990231	STING complex	Immunity
GO:0001912	positive regulation of leukocyte mediated cytotoxicity	Immunity
GO:0001911	negative regulation of leukocyte mediated cytotoxicity	Immunity
GO:0001910	regulation of leukocyte mediated cytotoxicity	Immunity
GO:0001909	leukocyte mediated cytotoxicity	Immunity
GO:0001867	complement activation, lectin pathway	Immunity
GO:0001846	opsonin binding	Immunity
GO:0001820	serotonin secretion	Immunity
GO:0001802	type III hypersensitivity	Immunity
GO:0001776	leukocyte homeostasis	Immunity
GO:0014004	microglia differentiation	Immunity
GO:0051414	response to cortisol	Immunity
GO:0051412	response to corticosterone	Immunity
GO:0052164	symbiont defense to host-produced reactive oxygen species	Immunity
GO:0052034	effector-mediated suppression of host pattern-triggered immunity	Immunity
GO:0052078	symbiont-mediated suppression of host pathogen-associated molecular pattern receptor signaling pathway	Immunity
GO:0052080	symbiont-mediated perturbation of host MAPK cascade	Immunity
GO:0042381	hemolymph coagulation	Immunity
GO:0042784	symbiont-mediated suppression of host complement activation	Immunity
GO:0033151	V(D)J recombination	Immunity
GO:0008009	chemokine activity	Immunity
GO:1901760	beta-L-Ara4N-lipid A biosynthetic process	Immunity
GO:0045123	cellular extravasation	Immunity
GO:0045066	regulatory T cell differentiation	Immunity
GO:0098672	symbiont-mediated suppression of host CRISPR-cas system	Immunity
GO:0098676	modulation of host virulence by virus	Immunity
GO:0070486	leukocyte aggregation	Immunity
GO:0045321	leukocyte activation	Immunity
GO:0097511	dendritic cell dendrite	Immunity
GO:0097048	dendritic cell apoptotic process	Immunity
GO:0097026	dendritic cell dendrite assembly	Immunity
GO:0097028	dendritic cell differentiation	Immunity
GO:0004950	chemokine receptor activity	Immunity
GO:0097720	calcineurin-mediated signaling	Immunity
GO:0097241	hematopoietic stem cell migration to bone marrow	Immunity
GO:0097677	STAT family protein binding	Immunity
GO:0002685	regulation of leukocyte migration	Immunity
GO:0002686	negative regulation of leukocyte migration	Immunity
GO:0002687	positive regulation of leukocyte migration	Immunity
GO:0002688	regulation of leukocyte chemotaxis	Immunity
GO:0002689	negative regulation of leukocyte chemotaxis	Immunity
GO:0002690	positive regulation of leukocyte chemotaxis	Immunity
GO:0002694	regulation of leukocyte activation	Immunity
GO:0002695	negative regulation of leukocyte activation	Immunity
GO:0002696	positive regulation of leukocyte activation	Immunity
GO:0002560	basophil mediated immunity	Immunity
GO:0002507	tolerance induction	Immunity
GO:0002521	leukocyte differentiation	Immunity
GO:0002523	leukocyte migration involved in inflammatory response	Immunity
GO:0002524	hypersensitivity	Immunity
GO:0002430	complement receptor mediated signaling pathway	Immunity
GO:0002431	Fc receptor mediated stimulatory signaling pathway	Immunity
GO:0002443	leukocyte mediated immunity	Immunity
GO:0002444	myeloid leukocyte mediated immunity	Immunity
GO:0002446	neutrophil mediated immunity	Immunity
GO:0002447	eosinophil mediated immunity	Immunity
GO:0002448	mast cell mediated immunity	Immunity
GO:0002449	lymphocyte mediated immunity	Immunity
GO:0002456	T cell mediated immunity	Immunity
GO:0002415	immunoglobulin transcytosis in epithelial cells mediated by polymeric immunoglobulin receptor	Immunity
GO:0019724	B cell mediated immunity	Immunity
GO:0019731	antibacterial humoral response	Immunity
GO:0019730	antimicrobial humoral response	Immunity
GO:0019732	antifungal humoral response	Immunity
GO:0044565	dendritic cell proliferation	Immunity
GO:0071420	cellular response to histamine	Immunity
GO:0071346	cellular response to type II interferon	Immunity
GO:0046696	lipopolysaccharide receptor complex	Immunity
GO:0071386	cellular response to corticosterone stimulus	Immunity
GO:0071384	cellular response to corticosteroid stimulus	Immunity
GO:0071387	cellular response to cortisol stimulus	Immunity
GO:0046776	symbiont-mediated suppression of host antigen processing and presentation of peptide antigen via MHC class I	Immunity
GO:0002224	toll-like receptor signaling pathway	Immunity
GO:0002228	natural killer cell mediated immunity	Immunity
GO:0002230	positive regulation of defense response to virus by host	Immunity
GO:0002232	leukocyte chemotaxis involved in inflammatory response	Immunity
GO:0002269	leukocyte activation involved in inflammatory response	Immunity
GO:0002291	T cell activation via T cell receptor contact with antigen bound to MHC molecule on antigen presenting cell	Immunity
GO:0080185	effector-mediated activation of plant hypersensitive response by symbiont	Immunity
GO:0016521	pituitary adenylate cyclase activating polypeptide activity	Immunity
GO:0006910	phagocytosis, recognition	Immunity
GO:0006911	phagocytosis, engulfment	Immunity
GO:0006958	complement activation, classical pathway	Immunity
GO:0006956	complement activation	Immunity
GO:0006957	complement activation, alternative pathway	Immunity
GO:0006962	male-specific antibacterial humoral response	Immunity
GO:0031960	response to corticosteroid	Immunity
GO:0031663	lipopolysaccharide-mediated signaling pathway	Immunity
GO:0043299	leukocyte degranulation	Immunity
GO:0043301	negative regulation of leukocyte degranulation	Immunity
GO:0043300	regulation of leukocyte degranulation	Immunity
GO:0043302	positive regulation of leukocyte degranulation	Immunity
GO:1990647	C/EBP complex	Immunity
GO:0003823	antigen binding	Immunity
GO:0035701	hematopoietic stem cell migration	Immunity
GO:0034055	effector-mediated activation of programmed cell death in host	Immunity
GO:0038187	pattern recognition receptor activity	Immunity
GO:0090713	immunological memory process	Immunity
GO:0090714	innate immunity memory response	Immunity
GO:0090644	age-related resistance	Immunity

## Sheet: Sup_Table_4
ensembl_gene_id	external_gene_name	chromosome_name	start_position	end_position	strand	description	go_id
ENSACAG00000028718	KCNQ1	1	68988624	69393295	-1	potassium voltage-gated channel subfamily Q member 1 [Source:HGNC Symbol;Acc:HGNC:6294]	GO:0016020;GO:0055085;GO:0006813;GO:0005216;GO:0006811;GO:0005249;GO:0008076;GO:0005886;GO:0005267;GO:0031410;GO:0005783;GO:0005516;GO:0045121;GO:1902282;GO:0097623;GO:0030659;GO:0015271;GO:0016323;GO:0016328;GO:0086089;GO:0098915;GO:0005251;GO:0005546;GO:0008157;GO:0034236;GO:0034237;GO:0044325;GO:0086008;GO:0097110;GO:0010460;GO:0048839;GO:0060048;GO:0060306;GO:0060307;GO:0060372;GO:0060452;GO:…
ENSACAG00000012457		1	186301000	186448621	-1		;GO:0046872;GO:0016787;GO:0008253
ENSACAG00000012503	COL10A1	1	186416565	186427865	1	collagen type X alpha 1 chain [Source:HGNC Symbol;Acc:HGNC:2185]	GO:0005515;GO:0005576;GO:0005615;GO:0090729;GO:0035821;GO:0030198;GO:0062023;GO:0005599;GO:0030020
ENSACAG00000000780	SPAST	1	235435353	235473606	-1	spastin [Source:HGNC Symbol;Acc:HGNC:11233]	GO:0005524;GO:0016887;GO:0016020;GO:0000166;GO:0005856;GO:0005737;GO:0008017;GO:0008568;GO:0043014;GO:0048487;GO:0000281;GO:0001578;GO:0006888;GO:0008089;GO:0010458;GO:0019896;GO:0031468;GO:0032467;GO:0032506;GO:0034214;GO:0051013;GO:0051228;GO:0051260;GO:0090148;GO:0015630;GO:0005634;GO:0005654;GO:0005768;GO:0005783;GO:0005829;GO:0030496;GO:0031410;GO:0031965;GO:1904115;GO:0016853;GO:0005874;GO:…
ENSACAG00000000767	DPY30	1	235475951	235481661	1	dpy-30 histone methyltransferase complex regulatory subunit [Source:HGNC Symbol;Acc:HGNC:24590]	GO:0048188;GO:0042802;GO:0042803;GO:0016197;GO:0005634;GO:0005654;GO:0005794;GO:0005802;GO:0035097;GO:0044666;GO:0044665;GO:0071339;GO:0045815
ENSACAG00000000666	MEMO1	1	235501145	235518559	1	mediator of cell motility 1 [Source:HGNC Symbol;Acc:HGNC:14014]	GO:0032886;
ENSACAG00000000397		1	235666960	235728937	1		GO:0005515;GO:0003677;GO:0005634
ENSACAG00000000300		1	235769539	235821788	-1		GO:0016491;GO:0005802;GO:0071253;GO:0042998;GO:0009247;GO:0005811
ENSACAG00000014917	SPATA17	1	242028867	242226811	1	spermatogenesis associated 17 [Source:HGNC Symbol;Acc:HGNC:25184]	GO:0005515;GO:0005737;GO:0005516;GO:0000278;GO:0000922;GO:0051295;GO:0007051
ENSACAG00000001203		1	243174059	243175900	-1	solute carrier family 30 member 10 [Source:HGNC Symbol;Acc:HGNC:25355]	GO:0016020;GO:0055085;GO:0006812;GO:0008324;GO:0015297;GO:0005385;GO:0006828;GO:0006829;GO:0006882;GO:0010312;GO:0071577
ENSACAG00000042338		1	243180184	243182777	-1		GO:0016020;GO:0055085;GO:0006812;GO:0008324
ENSACAG00000040207		1	243192216	243193228	-1		GO:0016020;GO:0055085;GO:0006812;GO:0008324
ENSACAG00000001213	EPRS1	1	243199586	243257190	-1	glutamyl-prolyl-tRNA synthetase 1 [Source:HGNC Symbol;Acc:HGNC:3418]	GO:0006412;GO:0005524;GO:0005737;GO:0000166;GO:0004812;GO:0006418;GO:0043039;GO:0004827;GO:0006433;GO:0004818;GO:0006424;GO:0005886;GO:0005829;GO:1990904;GO:0008270;GO:0042803;GO:0017148;GO:0042802;GO:0017101;GO:0032869;GO:0051020;GO:0035613;GO:0071346;GO:0140212;GO:0097452;GO:0016874;GO:0140101
ENSACAG00000001459	BPNT1	1	243261135	243273687	-1	3'(2'), 5'-bisphosphate nucleotidase 1 [Source:HGNC Symbol;Acc:HGNC:1096]	GO:0046854;GO:0046872;GO:0008441
ENSACAG00000001566	IARS2	1	243278581	243316202	1	isoleucyl-tRNA synthetase 2, mitochondrial [Source:HGNC Symbol;Acc:HGNC:29685]	GO:0005524;GO:0000166;GO:0002161;GO:0004812;GO:0006418;GO:0000049;GO:0004822;GO:0006428;GO:0005739;GO:0016874;GO:0006412;GO:0032543;GO:0106074
ENSACAG00000004471	PARP8	2	4704871	4901724	-1	poly(ADP-ribose) polymerase family member 8 [Source:HGNC Symbol;Acc:HGNC:26124]	GO:0003950;GO:0016740;GO:0016757;GO:0005635;GO:0030968;GO:0043539;GO:0071782;GO:1990404;GO:0070213;GO:0019900
ENSACAG00000012703	HIGD1C	2	67297916	67302578	1	HIG1 hypoxia inducible domain family member 1C [Source:HGNC Symbol;Acc:HGNC:28044]	GO:0016020;GO:0005739;GO:0097250
ENSACAG00000012447	SLC11A2	2	67306983	67373335	-1	solute carrier family 11 member 2 [Source:HGNC Symbol;Acc:HGNC:10908]	GO:0016020;GO:0046873;GO:0030001;GO:0005886;GO:0009986;GO:0005769;GO:0010008;GO:0005768;GO:0031902;GO:0005765;GO:0001666;GO:0005384;GO:0015086;GO:0034755;GO:0071421;GO:0055037;GO:0045177;GO:0015087;GO:0015093;GO:0015094;GO:0015099;GO:0046870;GO:0033212;GO:0035444;GO:0060586;GO:1903561;GO:0006826;GO:0006824;GO:0015692;GO:0070574;GO:0005634;GO:0031410;GO:0016324;GO:0048471;GO:0005739;GO:0007611;GO:…
ENSACAG00000044199	SMUG1	2	71505619	71548616	1	single-strand-selective monofunctional uracil-DNA glycosylase 1 [Source:HGNC Symbol;Acc:HGNC:17148]	GO:0006284;GO:0017065;GO:0005829;GO:0005654;GO:0001650;GO:0005730;GO:0004844;GO:0019104
ENSACAG00000000610	SP1	2	73495145	73535695	-1	Sp1 transcription factor [Source:HGNC Symbol;Acc:HGNC:11205]	GO:0000981;GO:0006357;GO:0005634;GO:0000978;GO:0000976;GO:0000977;GO:0001221;GO:0001228;GO:0003677;GO:0003690;GO:0003700;GO:0042802;GO:0042803;GO:0042826;GO:0043565;GO:1990837;GO:0006355;GO:0010628;GO:0043536;GO:0043923;GO:0045766;GO:0045893;GO:0045944;GO:1902004;GO:1904828;GO:1905564;GO:0000785;GO:0000791;GO:0005654;GO:0017053;
ENSACAG00000015985	TBC1D16	2	100681723	100725584	1	TBC1 domain family member 16 [Source:HGNC Symbol;Acc:HGNC:28356]	GO:0005769;GO:0005096;GO:0001919;GO:0005829;
ENSACAG00000015210	ERGIC1	2	124372390	124470109	1	endoplasmic reticulum-golgi intermediate compartment 1 [Source:HGNC Symbol;Acc:HGNC:29205]	GO:0016020;GO:0005794;GO:0005783;GO:0005789;GO:0006890;GO:0000139;GO:0006888;GO:0016192;GO:0033116;GO:0030134;GO:0046907;
ENSACAG00000015187		2	124476601	124483622	1		GO:0003735;GO:0006412;GO:0005840;GO:0003723;GO:0015934;GO:0002181;GO:0022625;GO:0042273;GO:1990904
ENSACAG00000015183	ATP6V0E1	2	124488902	124512004	1	ATPase H+ transporting V0 subunit e1 [Source:HGNC Symbol;Acc:HGNC:863]	GO:1902600;GO:0033179;GO:0046961;GO:0016020;GO:0006811;GO:0055085
ENSACAG00000004981		3	25697211	25825544	1		GO:0006355;GO:0003677;GO:0000981;GO:0006357;GO:0005634;GO:0000978;GO:0007399;GO:0048856
ENSACAG00000039924		3	25848894	25850026	1		GO:0016020;GO:0006811;GO:0005249
ENSACAG00000006614		3	35209677	35325882	1		GO:0005515;GO:0005524;GO:0008017;GO:0007018;GO:0003777;GO:0000166;GO:0030424;GO:0030425;GO:0005856;GO:0005737;GO:0003774;GO:0008574;GO:0005874;GO:0005871;GO:0016192;GO:0030705;GO:0016887
ENSACAG00000037607		3	108556652	108573262	1		GO:0003676;GO:0015074
ENSACAG00000010466	NCK2	3	108603151	108647179	-1	NCK adaptor protein 2 [Source:HGNC Symbol;Acc:HGNC:7665]	GO:0005515;GO:0005737;GO:0016477;GO:0005829;GO:0005783;GO:0007165;GO:0006417;GO:0030971;GO:0001784;GO:0044877;GO:0097110;GO:0007015;GO:0030032;GO:0030838;GO:0036493;GO:0042102;GO:0045944;GO:0048013;GO:1902237;GO:1903898;GO:1903912;GO:0012506;GO:0035591;GO:0000122;GO:0034976;GO:1902310
ENSACAG00000005768	MXRA5	3	114180757	114195854	-1	matrix remodeling associated 5 [Source:HGNC Symbol;Acc:HGNC:7539]	GO:0005886;GO:0071559
ENSACAG00000009739	NCAM2	3	150905957	151137572	-1	neural cell adhesion molecule 2 [Source:HGNC Symbol;Acc:HGNC:7657]	GO:0016020;GO:0005515;GO:0007155;GO:0042802;GO:0016604;GO:0005886;GO:0030424
ENSACAG00000016044		4	122291703	122293034	1		GO:0015035;GO:0071949;GO:0005783;GO:0016972;GO:0034975;GO:0016020;GO:0016491;GO:0005789
ENSACAG00000016065	RH2	4	122805745	122826851	-1	RH2 opsin [Source:NCBI gene (formerly Entrezgene);Acc:100553640]	GO:0016020;GO:0004930;GO:0007186;GO:0007601;GO:0007602;GO:0046872;GO:0007165;GO:0008020;GO:0009584;GO:0071482;GO:0001750;GO:0009881;GO:0050896;GO:0016037;GO:0016038
ENSACAG00000010704	ANK2	5	142556975	142772454	-1	ankyrin 2 [Source:HGNC Symbol;Acc:HGNC:493]	GO:0005515;GO:0007165;GO:0016020;GO:0005856;GO:0005737;GO:0051179;GO:0016323;GO:0005886;GO:0019899;GO:0019901;GO:0086091;GO:0010628;GO:0033365;GO:0044325;GO:0060307;GO:0086005;GO:0098907;GO:0002027;GO:0055117;GO:0010881;GO:0072659;GO:0030507;GO:0140031;GO:0003283;GO:0010882;GO:0051279;GO:0051924;GO:0070972;GO:0086004;GO:0086014;GO:0086070;GO:0098910;GO:0008104
ENSACAG00000017658	STARD3NL	6	47883825	47942441	1	STARD3 N-terminal like [Source:HGNC Symbol;Acc:HGNC:19169]	GO:0016020;GO:0031902;GO:0005789;GO:0015485;GO:0030301;GO:0042803;GO:0099044;GO:0005768;GO:0043231;GO:0044232;GO:0140284
ENSACAG00000017651	AMPH	6	47907797	48019860	-1	amphiphysin [Source:HGNC Symbol;Acc:HGNC:471]	GO:0005515;GO:0005737;GO:0005886;GO:0008021;GO:0048488;GO:0005543;GO:0043226;GO:0031256
ENSACAG00000017505	FBXL20	6	67619713	67716979	-1	F-box and leucine rich repeat protein 20 [Source:HGNC Symbol;Acc:HGNC:24679]	GO:0005515;GO:0098793;GO:0001662;GO:0099575;GO:2000300;GO:0045202;GO:0098685;GO:0098978
ENSACAG00000007287	STX4	GL343220.1	2046628	2078348	1	syntaxin 4 [Source:HGNC Symbol;Acc:HGNC:11439]	GO:0016020;GO:0006886;GO:0016192;GO:0005484;GO:0005886;GO:0012505;GO:0000149;GO:0006887;GO:0006906;GO:0048278;GO:0031201;GO:0016230;GO:0002639;GO:0008284;GO:0017157;GO:0030335;GO:0034599;GO:0035493;GO:0035774;GO:0043311;GO:0045785;GO:0048284;GO:0050921;GO:0060291;GO:0071346;GO:1902041;GO:1903078;GO:1903575;GO:2000010;GO:0000322;GO:0005615;GO:0005737;GO:0005768;GO:0005802;GO:0009986;GO:0016323;GO:…
ENSACAG00000007274		GL343220.1	2082475	2084912	-1		GO:0055085;GO:0051607;GO:0022829;GO:0001771;GO:0001913
ENSACAG00000022789		GL343220.1	2093986	2101168	-1		GO:0006357;GO:0046872;GO:0005634;GO:0000978;GO:0001228;GO:0045944
ENSACAG00000007085	PRSS53	GL343220.1	2121815	2140700	-1	serine protease 53 [Source:HGNC Symbol;Acc:HGNC:34407]	GO:0006508;GO:0004252;GO:0005576;GO:0016787;GO:0008233;GO:0008236;GO:0035821
ENSACAG00000000336	TRPC7	GL343223.1	1746044	1897071	-1	transient receptor potential cation channel subfamily C member 7 [Source:HGNC Symbol;Acc:HGNC:20754]	GO:0016020;GO:0005515;GO:0055085;GO:0005216;GO:0006811;GO:0070588;GO:0005262;GO:0005886;GO:0051480;GO:0015279;GO:0070679;GO:0034703;GO:0007338
ENSACAG00000004642	TEAD1	GL343237.1	1061889	1199621	1	TEA domain transcription factor 1 [Source:HGNC Symbol;Acc:HGNC:11714]	GO:0003700;GO:0006355;GO:0035329;GO:0005654;GO:1990837;GO:1902895;GO:0000978;GO:0000981;GO:0045893;GO:0065003;GO:0140552;GO:0045944;GO:0030307;GO:0006357;GO:0005634;GO:0003677;GO:0005667;GO:0048568
ENSACAG00000040311		GL343245.1	1272463	1288533	-1		GO:0020037;GO:0005506;GO:0016705;GO:0004497;GO:0016712;GO:0016020;GO:0046872;GO:0005737;GO:0019369;GO:0016491;GO:0043231;GO:0006805
ENSACAG00000038751		GL343245.1	1294694	1306107	-1		GO:0020037;GO:0005506;GO:0016705;GO:0004497
ENSACAG00000034965		GL343253.1	1326082	1340826	-1		GO:0016020;GO:0005044
ENSACAG00000035155		GL343253.1	1347170	1348490	-1		GO:0016747
ENSACAG00000011023		GL343253.1	1357918	1361553	-1		GO:0000981;GO:0005634;GO:0000978;GO:0006355;GO:0006357
ENSACAG00000006919		GL343259.1	228713	241028	1		GO:0016020
ENSACAG00000006866	KATNA1	GL343259.1	246440	265766	-1	katanin catalytic subunit A1 [Source:HGNC Symbol;Acc:HGNC:6216]	GO:0005524;GO:0016887;GO:0008017;GO:0008568;GO:0051013;GO:0000166;GO:0007049;GO:0051301;GO:0005856;GO:0005737;GO:0000922;GO:0015630;GO:0016853;GO:0005874;GO:0005819;GO:0005813;GO:0046982;GO:0030496;GO:0097431;GO:0000226;GO:0031122;GO:0008352
ENSACAG00000028744		GL343268.1	1575961	1606543	1		GO:0003824;GO:0031012;GO:0007508;GO:0061343
ENSACAG00000017194		GL343438.1	535385	548188	-1		GO:0005515;GO:0046872;GO:0008270;GO:0005737;GO:0016567;GO:0090729;GO:0035821;GO:0061630
ENSACAG00000017196		GL343438.1	553804	564734	1		GO:0008270;GO:0046872;GO:0005737;GO:0016567;GO:0061630
ENSACAG00000025985		GL343438.1	570914	602277	-1		GO:0016020;GO:0005524;GO:0004672;GO:0006468;GO:0004713;GO:0004714;GO:0007169;GO:0043235;GO:0010976;GO:0051897;GO:0005518;GO:0038062;GO:0038063
ENSACAG00000041297	NME3	GL343649.1	269975	272709	-1	NME/NM23 nucleoside diphosphate kinase 3 [Source:HGNC Symbol;Acc:HGNC:7851]	GO:0004550;GO:0006183;GO:0006228;GO:0006241;GO:0005737;GO:0006281;GO:0005741;GO:0036064;GO:0009142;GO:0008053
ENSACAG00000003574		GL343649.1	284899	298316	1		GO:0003677;GO:0006281;GO:0003697;GO:0004518;GO:0004520;GO:0005634;GO:0000724;GO:0006974;GO:0016787;GO:0004519;GO:0000712;GO:0003684;GO:0000014;GO:1901255;GO:0000110
ENSACAG00000003638		GL343649.1	302114	333952	1		GO:0005634;GO:0045944
ENSACAG00000044864	FRMPD3	GL343686.1	36705	52593	1	FERM and PDZ domain containing 3 [Source:HGNC Symbol;Acc:HGNC:29382]	GO:0005515;GO:0005856
ENSACAG00000044163		GL343686.1	60306	62355	1		GO:0000287;GO:0004749;GO:0009165
ENSACAG00000014314		GL343686.1	66994	71319	1		GO:0016020;GO:0005739;GO:0051724;GO:0035352
ENSACAG00000022310		GL343686.1	76378	77046	1		GO:0007015;GO:0003785;GO:0005737;GO:0030334;GO:0042989
ENSACAG00000014318	RAB9B	GL343686.1	89560	90165	1	RAB9B, member RAS oncogene family [Source:HGNC Symbol;Acc:HGNC:14090]	GO:0005525;GO:0003924;GO:0005829;GO:0005764;GO:0042147;GO:0005770;GO:0045335;GO:0042802
ENSACAG00000014323		GL343686.1	94187	117276	-1		GO:0016020;GO:0006954;GO:0022010;GO:0010628;GO:0061564;GO:0014002;GO:0043209;GO:0042552;GO:0008366;GO:0042759;GO:0005886;GO:0019911

## Sheet: Sup_Table_5
ontology	node_id	node_name	raw_p_overrep	FWER_overrep	*FWER: Family-wise error rate
biological_process	GO:0051234	establishment of localization	0.000583442	0.62
biological_process	GO:0051013	microtubule severing	0.000721342	0.64
biological_process	GO:0006810	transport	0.000920791	0.72
biological_process	GO:0006828	manganese ion transport	0.0010053	0.74
biological_process	GO:0086014	atrial cardiac muscle cell action potential	0.0010053	0.74
biological_process	GO:0086026	atrial cardiac muscle cell to AV node cell signaling	0.0010053	0.74
biological_process	GO:0086066	atrial cardiac muscle cell to AV node cell communication	0.0010053	0.74
biological_process	GO:0060307	regulation of ventricular cardiac muscle cell membrane repolarization	0.00133433	0.78
biological_process	GO:0099623	regulation of cardiac muscle cell membrane repolarization	0.0017078	0.81
biological_process	GO:0099625	ventricular cardiac muscle cell membrane repolarization	0.0017078	0.81
biological_process	GO:0060306	regulation of membrane repolarization	0.00212509	0.85
biological_process	GO:0099622	cardiac muscle cell membrane repolarization	0.00212509	0.85
biological_process	GO:0051649	establishment of localization in cell	0.00217003	0.86
biological_process	GO:0051179	localization	0.00257557	0.88
biological_process	GO:0086005	ventricular cardiac muscle cell action potential	0.00258559	0.88
biological_process	GO:0016192	vesicle-mediated transport	0.00293136	0.92
biological_process	GO:0086019	cell-cell signaling involved in cardiac conduction	0.00308868	0.93
biological_process	GO:0086091	regulation of heart rate by cardiac conduction	0.00363376	0.95
biological_process	GO:0086065	cell communication involved in cardiac conduction	0.00422025	0.96
biological_process	GO:0030001	metal ion transport	0.00445302	0.97
biological_process	GO:0051641	cellular localization	0.00449683	0.97
biological_process	GO:0086002	cardiac muscle cell action potential involved in contraction	0.00484753	0.98
biological_process	GO:0086009	membrane repolarization	0.00551504	0.98
biological_process	GO:0001698	gastrin-induced gastric acid secretion	0.0070609	0.99
biological_process	GO:0006424	glutamyl-tRNA aminoacylation	0.0070609	0.99
biological_process	GO:0006433	prolyl-tRNA aminoacylation	0.0070609	0.99
biological_process	GO:0015692	lead ion transport	0.0070609	0.99
biological_process	GO:0035444	nickel cation transmembrane transport	0.0070609	0.99
biological_process	GO:0035934	corticosterone secretion	0.0070609	0.99
biological_process	GO:0051176	positive regulation of sulfur metabolic process	0.0070609	0.99
biological_process	GO:0051295	establishment of meiotic spindle localization	0.0070609	0.99
biological_process	GO:0060453	regulation of gastric acid secretion	0.0070609	0.99
biological_process	GO:0099575	regulation of protein catabolic process at presynapse, modulating synaptic transmission	0.0070609	0.99
biological_process	GO:1900102	negative regulation of endoplasmic reticulum unfolded protein response	0.0070609	0.99
biological_process	GO:1901255	nucleotide-excision repair involved in interstrand cross-link repair	0.0070609	0.99
biological_process	GO:1903898	negative regulation of PERK-mediated unfolded protein response	0.0070609	0.99
biological_process	GO:1904826	regulation of hydrogen sulfide biosynthetic process	0.0070609	0.99
biological_process	GO:1904828	positive regulation of hydrogen sulfide biosynthetic process	0.0070609	0.99
biological_process	GO:0055082	cellular chemical homeostasis	0.00715105	0.99
biological_process	GO:0086003	cardiac muscle cell contraction	0.00775314	1
biological_process	GO:0006812	cation transport	0.00785159	1
biological_process	GO:0055117	regulation of cardiac muscle contraction	0.00857581	1
biological_process	GO:0086001	cardiac muscle cell action potential	0.00857581	1
biological_process	GO:0055065	metal ion homeostasis	0.00873695	1
biological_process	GO:0055085	transmembrane transport	0.00896809	1
biological_process	GO:0006418	tRNA aminoacylation for protein translation	0.00943586	1

## Sheet: Sup_Table_6
Chr	Position	Reference	Alt	Variant	Type	Effect	Gene	ensembl_id	transcript_id	type	exon_rank	sense_variant	Aminoacid_change
1	127628443	A	T	ANN=T	missense_variant	MODERATE	ENSACAG00000044399	ENSACAG00000044399	ENSACAT00000049752.1	protein_coding	1/1	c.642T>A	p.Asp214Glu
1	186854325	G	A	ANN=A	missense_variant	MODERATE	ENSACAG00000044190	ENSACAG00000044190	ENSACAT00000044594.1	protein_coding	1/1	c.1990C>T	p.Arg664Cys
2	52197044	T	G	ANN=G	missense_variant	MODERATE	ENSACAG00000042874	ENSACAG00000042874	ENSACAT00000042339.1	protein_coding	1/1	c.643A>C	p.Thr215Pro
2	67516150	A	C	ANN=C	missense_variant	MODERATE	ENSACAG00000036208	ENSACAG00000036208	ENSACAT00000046414.1	protein_coding	1/3	c.94T>G	p.Tyr32Asp
2	68248549	A	G	ANN=G	missense_variant	MODERATE	SYN1	ENSACAG00000010994	ENSACAT00000011191.3	protein_coding	1/11	c.38T>C	p.Phe13Ser
2	68354872	G	A	ANN=A	missense_variant	MODERATE	CFP	ENSACAG00000010932	ENSACAT00000010981.4	protein_coding	8/10	c.1235C>T	p.Thr412Ile
2	69678918	G	A	ANN=A	missense_variant	MODERATE	ENSACAG00000006636	ENSACAG00000006636	ENSACAT00000006632.4	protein_coding	1/3	c.11G>A	p.Gly4Glu
2	69698377	T	C	ANN=C	missense_variant	MODERATE	ESPL1	ENSACAG00000006650	ENSACAT00000006739.4	protein_coding	20/31	c.4913A>G	p.Gln1638Arg
2	70152504	C	T	ANN=T	missense_variant	MODERATE	RARG	ENSACAG00000006832	ENSACAT00000053421.1	protein_coding	2/10	c.362C>T	p.Ser121Leu
2	71194223	G	A	ANN=A	missense_variant	MODERATE	COPZ1	ENSACAG00000007123	ENSACAT00000007148.3	protein_coding	7/7	c.524C>T	p.Ser175Leu
2	72022179	T	C	ANN=C	missense_variant	MODERATE	ENSACAG00000010927	ENSACAG00000010927	ENSACAT00000010941.4	protein_coding	1/2	c.332A>G	p.Asn111Ser
3	22943760	C	T	ANN=T	missense_variant	MODERATE	ENSACAG00000042275	ENSACAG00000042275	ENSACAT00000045632.1	protein_coding	1/1	c.259G>A	p.Glu87Lys
GL343447.1	492687	T	C	ANN=C	missense_variant	MODERATE	ENSACAG00000034973	ENSACAG00000034973	ENSACAT00000040486.1	protein_coding	1/1	c.937A>G	p.Lys313Glu
2	70762892	G	A	ANN=A	start_lost	HIGH	ZNF385A	ENSACAG00000007594	ENSACAT00000054036.1	protein_coding	1/7	c.3G>A	p.Met1?

## Sheet: Sup_Table_7
ontology	node_id	node_name	raw_p_underrep	raw_p_overrep	FWER_underrep	FWER_overrep
biological_process	GO:0006928	movement of cell or subcellular component	0.999957	5.84116e-05	1	0.83
biological_process	GO:0016339	calcium-dependent cell-cell adhesion via plasma membrane cell adhesion molecules	0.999991	9.72803e-05	1	0.87
biological_process	GO:0044331	cell-cell adhesion mediated by cadherin	0.999953	0.000242356	1	0.95
biological_process	GO:0050794	regulation of cellular process	0.999792	0.000243432	1	0.95
biological_process	GO:0007606	sensory perception of chemical stimulus	0.999858	0.000292018	1	0.98
biological_process	GO:0098742	cell-cell adhesion via plasma-membrane adhesion molecules	0.999843	0.000312666	1	0.98
biological_process	GO:0006936	muscle contraction	0.999795	0.000410367	1	0.99
biological_process	GO:0040011	locomotion	0.999607	0.000520805	1	0.99
biological_process	GO:0055065	metal ion homeostasis	0.999638	0.000576816	1	0.99
biological_process	GO:0048870	cell motility	0.999539	0.000617846	1	0.99
biological_process	GO:0006875	cellular metal ion homeostasis	0.999619	0.000624916	1	0.99
biological_process	GO:0051674	localization of cell	0.999492	0.000678856	1	0.99
biological_process	GO:0007157	heterophilic cell-cell adhesion via plasma membrane cell adhesion molecules	0.99989	0.000693987	1	0.99
biological_process	GO:0046642	negative regulation of alpha-beta T cell proliferation	1	0.000755621	1	0.99
biological_process	GO:2000562	negative regulation of CD4-positive, alpha-beta T cell proliferation	1	0.000755621	1	0.99
biological_process	GO:0007186	G protein-coupled receptor signaling pathway	0.999408	0.000805822	1	0.99
biological_process	GO:0050801	ion homeostasis	0.999451	0.000813884	1	0.99
biological_process	GO:0016477	cell migration	0.999359	0.000868209	1	0.99
biological_process	GO:0006417	regulation of translation	0.999405	0.00096655	1	1
biological_process	GO:0003012	muscle system process	0.999452	0.000996345	1	1
biological_process	GO:0050789	regulation of biological process	0.999108	0.00102613	1	1
biological_process	GO:0065007	biological regulation	0.999077	0.00106277	1	1
biological_process	GO:0050911	detection of chemical stimulus involved in sensory perception of smell	0.99945	0.0012568	1	1
biological_process	GO:0006873	cellular ion homeostasis	0.9991	0.00135959	1	1
biological_process	GO:0034248	regulation of cellular amide metabolic process	0.999024	0.00152069	1	1
biological_process	GO:0032507	maintenance of protein location in cell	0.999573	0.00160797	1	1
biological_process	GO:0072595	maintenance of protein localization in organelle	0.999718	0.00164965	1	1
biological_process	GO:0007274	neuromuscular synaptic transmission	0.999849	0.00165963	1	1
biological_process	GO:0010640	regulation of platelet-derived growth factor receptor signaling pathway	0.999849	0.00165963	1	1
biological_process	GO:0050804	modulation of chemical synaptic transmission	0.99899	0.00167065	1	1
biological_process	GO:0007608	sensory perception of smell	0.99909	0.00190665	1	1
biological_process	GO:0051480	regulation of cytosolic calcium ion concentration	0.998932	0.00195977	1	1
biological_process	GO:0099177	regulation of trans-synaptic signaling	0.998791	0.00198142	1	1
biological_process	GO:0035556	intracellular signal transduction	0.998361	0.00201629	1	1
biological_process	GO:0035249	synaptic transmission, glutamatergic	0.99916	0.00211727	1	1
biological_process	GO:0006941	striated muscle contraction	0.999038	0.00219499	1	1
biological_process	GO:0043570	maintenance of DNA repeat elements	1	0.00250504	1	1
biological_process	GO:0003008	system process	0.997975	0.00259536	1	1
biological_process	GO:0051179	localization	0.997743	0.0026049	1	1
biological_process	GO:0051651	maintenance of location in cell	0.99867	0.00268348	1	1
biological_process	GO:0072503	cellular divalent inorganic cation homeostasis	0.998329	0.00270559	1	1
biological_process	GO:0034250	positive regulation of cellular amide metabolic process	0.998743	0.0027272	1	1
biological_process	GO:0098609	cell-cell adhesion	0.998047	0.00277881	1	1
biological_process	GO:0019538	protein metabolic process	0.997546	0.00286185	1	1
biological_process	GO:0030003	cellular cation homeostasis	0.998031	0.00292008	1	1
biological_process	GO:0045185	maintenance of protein location	0.999028	0.00300434	1	1
biological_process	GO:0045727	positive regulation of translation	0.998601	0.00318807	1	1
biological_process	GO:0086065	cell communication involved in cardiac conduction	0.999306	0.00340169	1	1
biological_process	GO:0048813	dendrite morphogenesis	0.99855	0.00340646	1	1
biological_process	GO:0060078	regulation of postsynaptic membrane potential	0.998393	0.00356077	1	1
biological_process	GO:0048008	platelet-derived growth factor receptor signaling pathway	0.998848	0.00362047	1	1
biological_process	GO:0051270	regulation of cellular component movement	0.997277	0.00373676	1	1
biological_process	GO:0045087	innate immune response	0.99761	0.0037905	1	1
biological_process	GO:0055082	cellular chemical homeostasis	0.997231	0.00391727	1	1
biological_process	GO:0050907	detection of chemical stimulus involved in sensory perception	0.99811	0.00391844	1	1
biological_process	GO:0048148	behavioral response to cocaine	0.999772	0.00392208	1	1
biological_process	GO:0060019	radial glial cell differentiation	0.999772	0.00392208	1	1
biological_process	GO:0050906	detection of stimulus involved in sensory perception	0.997784	0.00406771	1	1
biological_process	GO:0098771	inorganic ion homeostasis	0.996909	0.00439154	1	1
biological_process	GO:0035739	CD4-positive, alpha-beta T cell proliferation	0.999547	0.00445492	1	1
biological_process	GO:0051457	maintenance of protein location in nucleus	0.999547	0.00445492	1	1
biological_process	GO:0097049	motor neuron apoptotic process	0.999547	0.00445492	1	1
biological_process	GO:2000561	regulation of CD4-positive, alpha-beta T cell proliferation	0.999547	0.00445492	1	1
biological_process	GO:0072507	divalent inorganic cation homeostasis	0.997042	0.00460025	1	1
biological_process	GO:2000145	regulation of cell motility	0.996565	0.00472261	1	1
biological_process	GO:0007165	signal transduction	0.995717	0.00491949	1	1
biological_process	GO:0050896	response to stimulus	0.995486	0.00511275	1	1
biological_process	GO:1901564	organonitrogen compound metabolic process	0.995428	0.00523401	1	1
biological_process	GO:0007215	glutamate receptor signaling pathway	0.998392	0.00525807	1	1
biological_process	GO:0045824	negative regulation of innate immune response	0.998392	0.00525807	1	1
biological_process	GO:0097061	dendritic spine organization	0.998392	0.00525807	1	1
biological_process	GO:0019725	cellular homeostasis	0.996145	0.00530143	1	1
biological_process	GO:0019932	second-messenger-mediated signaling	0.996792	0.0054739	1	1
biological_process	GO:0055080	cation homeostasis	0.996097	0.00551989	1	1
biological_process	GO:0009605	response to external stimulus	0.995407	0.00564285	1	1
biological_process	GO:0007154	cell communication	0.995029	0.00567495	1	1
biological_process	GO:0030334	regulation of cell migration	0.995692	0.00591428	1	1
biological_process	GO:0040012	regulation of locomotion	0.995387	0.0062364	1	1
biological_process	GO:0001541	ovarian follicle development	0.998109	0.00633551	1	1
biological_process	GO:0046545	development of primary female sexual characteristics	0.997388	0.00638942	1	1
biological_process	GO:0071867	response to monoamine	0.997402	0.0066829	1	1
biological_process	GO:0071868	cellular response to monoamine stimulus	0.997402	0.0066829	1	1
biological_process	GO:0071869	response to catecholamine	0.997402	0.0066829	1	1
biological_process	GO:0071870	cellular response to catecholamine stimulus	0.997402	0.0066829	1	1
biological_process	GO:0060996	dendritic spine development	0.997733	0.00675891	1	1
biological_process	GO:0007156	homophilic cell adhesion via plasma membrane adhesion molecules	0.99633	0.006863	1	1
biological_process	GO:0023052	signaling	0.993906	0.00693763	1	1
biological_process	GO:0043043	peptide biosynthetic process	0.994822	0.00699994	1	1
biological_process	GO:0009593	detection of chemical stimulus	0.996179	0.00732186	1	1
biological_process	GO:0007204	positive regulation of cytosolic calcium ion concentration	0.99587	0.00753007	1	1
biological_process	GO:0098660	inorganic ion transmembrane transport	0.994212	0.0076653	1	1
biological_process	GO:0008585	female gonad development	0.996839	0.00774708	1	1
biological_process	GO:0048667	cell morphogenesis involved in neuron differentiation	0.994629	0.00774939	1	1
biological_process	GO:0097193	intrinsic apoptotic signaling pathway	0.995376	0.00796912	1	1
biological_process	GO:0051053	negative regulation of DNA metabolic process	0.996858	0.00811662	1	1
biological_process	GO:0006547	histidine metabolic process	1	0.00830297	1	1
biological_process	GO:0006548	histidine catabolic process	1	0.00830297	1	1
biological_process	GO:0019556	histidine catabolic process to glutamate and formamide	1	0.00830297	1	1
biological_process	GO:0019557	histidine catabolic process to glutamate and formate	1	0.00830297	1	1
biological_process	GO:0034058	endosomal vesicle fusion	1	0.00830297	1	1
biological_process	GO:0038007	netrin-activated signaling pathway	1	0.00830297	1	1
biological_process	GO:0042532	negative regulation of tyrosine phosphorylation of STAT protein	1	0.00830297	1	1
biological_process	GO:0043606	formamide metabolic process	1	0.00830297	1	1
biological_process	GO:0090119	vesicle-mediated cholesterol transport	1	0.00830297	1	1
biological_process	GO:0086019	cell-cell signaling involved in cardiac conduction	0.998251	0.00864676	1	1
biological_process	GO:2000515	negative regulation of CD4-positive, alpha-beta T cell activation	0.998251	0.00864676	1	1
biological_process	GO:0046660	female sex differentiation	0.995885	0.00903113	1	1
biological_process	GO:0042391	regulation of membrane potential	0.99367	0.00978584	1	1
biological_process	GO:0050877	nervous system process	0.992347	0.00993802	1	1
biological_process	GO:0051966	regulation of synaptic transmission, glutamatergic	0.99677	0.00995832	1	1

## Sheet: Sup_Table_8
ontology	node_id	node_name	raw_p_underrep	raw_p_overrep	FWER_underrep	FWER_overrep
biological_process	GO:0009889	regulation of biosynthetic process	0.999975	3.71546e-05	1	0.49
biological_process	GO:0007156	homophilic cell adhesion via plasma membrane adhesion molecules	0.999988	4.38858e-05	1	0.5
biological_process	GO:2000112	regulation of cellular macromolecule biosynthetic process	0.999965	5.18337e-05	1	0.51
biological_process	GO:0098742	cell-cell adhesion via plasma-membrane adhesion molecules	0.999978	6.68708e-05	1	0.57
biological_process	GO:0031326	regulation of cellular biosynthetic process	0.999952	7.06933e-05	1	0.57
biological_process	GO:0010556	regulation of macromolecule biosynthetic process	0.99995	7.37553e-05	1	0.58
biological_process	GO:0034645	cellular macromolecule biosynthetic process	0.999917	0.000116886	1	0.66
biological_process	GO:0034250	positive regulation of cellular amide metabolic process	0.999952	0.000180386	1	0.74
biological_process	GO:0009059	macromolecule biosynthetic process	0.999868	0.000183528	1	0.74
biological_process	GO:0034248	regulation of cellular amide metabolic process	0.99987	0.000284631	1	0.79
biological_process	GO:0016339	calcium-dependent cell-cell adhesion via plasma membrane cell adhesion molecules	0.999971	0.000331319	1	0.82
biological_process	GO:0006417	regulation of translation	0.999847	0.000345169	1	0.84
biological_process	GO:0080090	regulation of primary metabolic process	0.999672	0.000447244	1	0.88
biological_process	GO:0010468	regulation of gene expression	0.999657	0.000470084	1	0.89
biological_process	GO:0006357	regulation of transcription by RNA polymerase II	0.999518	0.000714164	1	0.95
biological_process	GO:0006351	transcription, DNA-templated	0.999306	0.000974399	1	0.98
biological_process	GO:0097659	nucleic acid-templated transcription	0.999306	0.000974399	1	0.98
biological_process	GO:0006366	transcription by RNA polymerase II	0.999331	0.000977782	1	0.98
biological_process	GO:0007605	sensory perception of sound	0.999646	0.00109172	1	0.99
biological_process	GO:0032774	RNA biosynthetic process	0.999188	0.00113457	1	0.99
biological_process	GO:0006355	regulation of transcription, DNA-templated	0.999177	0.00115484	1	0.99
biological_process	GO:1903506	regulation of nucleic acid-templated transcription	0.999177	0.00115484	1	0.99
biological_process	GO:2001141	regulation of RNA biosynthetic process	0.999151	0.0011908	1	0.99
biological_process	GO:0051252	regulation of RNA metabolic process	0.999122	0.00121483	1	0.99
biological_process	GO:0090596	sensory organ morphogenesis	0.999494	0.00128432	1	0.99
biological_process	GO:0045727	positive regulation of translation	0.99956	0.00153692	1	0.99
biological_process	GO:0031323	regulation of cellular metabolic process	0.998835	0.00153941	1	0.99
biological_process	GO:0009952	anterior/posterior pattern specification	0.999374	0.00169817	1	0.99
biological_process	GO:0051171	regulation of nitrogen compound metabolic process	0.998651	0.00178667	1	0.99
biological_process	GO:0050954	sensory perception of mechanical stimulus	0.999347	0.00189095	1	0.99
biological_process	GO:0097479	synaptic vesicle localization	0.999654	0.0019878	1	1
biological_process	GO:0003002	regionalization	0.999105	0.00202897	1	1
biological_process	GO:0006547	histidine metabolic process	0.999953	0.00213902	1	1
biological_process	GO:0006548	histidine catabolic process	0.999953	0.00213902	1	1
biological_process	GO:0019556	histidine catabolic process to glutamate and formamide	0.999953	0.00213902	1	1
biological_process	GO:0019557	histidine catabolic process to glutamate and formate	0.999953	0.00213902	1	1
biological_process	GO:0043606	formamide metabolic process	0.999953	0.00213902	1	1
biological_process	GO:0010608	posttranscriptional regulation of gene expression	0.998687	0.00227806	1	1
biological_process	GO:0060255	regulation of macromolecule metabolic process	0.998159	0.00239079	1	1
biological_process	GO:0006536	glutamate metabolic process	0.999627	0.00249816	1	1
biological_process	GO:1901576	organic substance biosynthetic process	0.997999	0.00258229	1	1
biological_process	GO:0044271	cellular nitrogen compound biosynthetic process	0.998008	0.0026206	1	1
biological_process	GO:1901362	organic cyclic compound biosynthetic process	0.997788	0.0029481	1	1
biological_process	GO:0060079	excitatory postsynaptic potential	0.999322	0.00306522	1	1
biological_process	GO:0019222	regulation of metabolic process	0.997554	0.00313772	1	1
biological_process	GO:0009891	positive regulation of biosynthetic process	0.997828	0.00317139	1	1
biological_process	GO:0010628	positive regulation of gene expression	0.997776	0.00370894	1	1
biological_process	GO:0050789	regulation of biological process	0.99694	0.00382227	1	1
biological_process	GO:0006518	peptide metabolic process	0.99762	0.00389531	1	1
biological_process	GO:0006414	translational elongation	0.998988	0.00390855	1	1
biological_process	GO:0009058	biosynthetic process	0.996861	0.00400514	1	1
biological_process	GO:0009653	anatomical structure morphogenesis	0.997078	0.00407551	1	1
biological_process	GO:0019219	regulation of nucleobase-containing compound metabolic process	0.99692	0.00409922	1	1
biological_process	GO:0044249	cellular biosynthetic process	0.99676	0.00413986	1	1
biological_process	GO:0006828	manganese ion transport	0.99963	0.00423043	1	1
biological_process	GO:0006811	ion transport	0.996886	0.00458759	1	1
biological_process	GO:0051235	maintenance of location	0.99796	0.00480503	1	1
biological_process	GO:0015942	formate metabolic process	0.99978	0.00501718	1	1
biological_process	GO:0060397	growth hormone receptor signaling pathway via JAK-STAT	0.99978	0.00501718	1	1
biological_process	GO:0090235	regulation of metaphase plate congression	0.99978	0.00501718	1	1
biological_process	GO:0097475	motor neuron migration	0.99978	0.00501718	1	1
biological_process	GO:0099565	chemical synaptic transmission, postsynaptic	0.998593	0.00565144	1	1
biological_process	GO:0031328	positive regulation of cellular biosynthetic process	0.995921	0.00584403	1	1
biological_process	GO:0060396	growth hormone receptor signaling pathway	0.999311	0.0065915	1	1
biological_process	GO:0071378	cellular response to growth hormone stimulus	0.999311	0.0065915	1	1
biological_process	GO:0010557	positive regulation of macromolecule biosynthetic process	0.995336	0.00668401	1	1
biological_process	GO:0007389	pattern specification process	0.996548	0.00680469	1	1
biological_process	GO:0009064	glutamine family amino acid metabolic process	0.998243	0.00680522	1	1
biological_process	GO:0002273	plasmacytoid dendritic cell differentiation	1	0.00688355	1	1
biological_process	GO:0006004	fucose metabolic process	1	0.00688355	1	1
biological_process	GO:0016185	synaptic vesicle budding from presynaptic endocytic zone membrane	1	0.00688355	1	1
biological_process	GO:0038060	nitric oxide-cGMP-mediated signaling pathway	1	0.00688355	1	1
biological_process	GO:0060054	positive regulation of epithelial cell proliferation involved in wound healing	1	0.00688355	1	1
biological_process	GO:0060087	relaxation of vascular associated smooth muscle	1	0.00688355	1	1
biological_process	GO:0060509	type I pneumocyte differentiation	1	0.00688355	1	1
biological_process	GO:0070142	synaptic vesicle budding	1	0.00688355	1	1
biological_process	GO:0090677	reversible differentiation	1	0.00688355	1	1
biological_process	GO:0099554	trans-synaptic signaling by soluble gas, modulating synaptic transmission	1	0.00688355	1	1
biological_process	GO:0099555	trans-synaptic signaling by nitric oxide, modulating synaptic transmission	1	0.00688355	1	1
biological_process	GO:0065007	biological regulation	0.994185	0.00716805	1	1
biological_process	GO:0007157	heterophilic cell-cell adhesion via plasma membrane cell adhesion molecules	0.998755	0.00784115	1	1
biological_process	GO:0050794	regulation of cellular process	0.993548	0.00791753	1	1
biological_process	GO:0019438	aromatic compound biosynthetic process	0.99375	0.00812424	1	1
biological_process	GO:0019080	viral gene expression	0.998066	0.00817083	1	1
biological_process	GO:0042472	inner ear morphogenesis	0.997372	0.00822008	1	1
biological_process	GO:0018130	heterocycle biosynthetic process	0.993254	0.00875286	1	1
biological_process	GO:0051651	maintenance of location in cell	0.996463	0.00918385	1	1
biological_process	GO:0038065	collagen-activated signaling pathway	0.999383	0.00941718	1	1
biological_process	GO:0060019	radial glial cell differentiation	0.999383	0.00941718	1	1
biological_process	GO:0060272	embryonic skeletal joint morphogenesis	0.999383	0.00941718	1	1
biological_process	GO:2000463	positive regulation of excitatory postsynaptic potential	0.999383	0.00941718	1	1
biological_process	GO:0042471	ear morphogenesis	0.996659	0.00955649	1	1
biological_process	GO:0060416	response to growth hormone	0.998823	0.00968555	1	1
biological_process	GO:0097091	synaptic vesicle clustering	0.998823	0.00968555	1	1

## Sheet: Sup_Table_9
ensembl_gene_id	seqnames	start	end	width	category_immune	category_behaviour	category_locomotion	category_heat	category_extended_cristal	category_strict_cristal	category_Fst_extreme	outlier_type	external_gene_name	chromosome_name	strand	description	go_id
ENSACAG00000010592	GL343443	158437	170853	12417	1	0	0	0	0	0	0	outlier_per_impervious	POLR3D	GL343443.1	1	RNA polymerase III subunit D [Source:HGNC Symbol;Acc:HGNC:1080]	GO:0003677;GO:0006383;GO:0005666;GO:0005634;GO:0042797;GO:0003682;GO:0032728;GO:0045089;GO:0005654;GO:0005829
ENSACAG00000010657	GL343443	187519	208534	21016	0	1	0	0	0	0	0	outlier_per_impervious	PIWIL2	GL343443.1	1	piwi like RNA-mediated gene silencing 2 [Source:HGNC Symbol;Acc:HGNC:17644]	GO:0003676;GO:0005515;GO:0005737;GO:0030154;GO:0006417;GO:0031047;GO:0003723;GO:0004521;GO:0043186;GO:0051321;GO:0003729;GO:0034584;GO:1905538;GO:0007283;GO:0030718;GO:0034587;GO:0042754;GO:0045727;GO:0048477;GO:0060903;GO:0005634;GO:0010370;GO:0033391;GO:0071546;GO:0097433;GO:1990923;GO:0140965;GO:0141005;GO:0141006;GO:0141007;GO:0141008
ENSACAG00000006719	GL343259	355508	385931	30424	0	0	0	1	0	0	0	outlier_canopy_cover;outlier_urban_PC1	LRP11	GL343259.1	-1	LDL receptor related protein 11 [Source:HGNC Symbol;Acc:HGNC:16936]	GO:0005515;GO:0004867;GO:0009408;GO:0009409;GO:0051219;GO:0009414;GO:0009612;GO:0033555;GO:0035902;GO:0042594;GO:0016020
ENSACAG00000006064	GL343536	365665	431760	66096	0	0	1	0	0	0	0	outlier_urban_PC1;outlier_canopy_cover	COL2A1	GL343536.1	1	collagen type II alpha 1 chain [Source:HGNC Symbol;Acc:HGNC:2200]	GO:0005201;GO:0005615;GO:0090729;GO:0035821;GO:0062023;GO:0030199;GO:0001501;GO:0042289;GO:0042802;GO:0043394;GO:0048407;GO:0001502;GO:0001503;GO:0001894;GO:0001958;GO:0002062;GO:0003007;GO:0006029;GO:0007417;GO:0007601;GO:0007605;GO:0010468;GO:0030903;GO:0035108;GO:0042472;GO:0048705;GO:0048839;GO:0051216;GO:0060021;GO:0060174;GO:0060272;GO:0060348;GO:0060351;GO:0071599;GO:0071773;GO:0097065;GO:…
ENSACAG00000005073	5	447399	516161	68763	0	0	0	0	1	0	0	outlier_canopy_cover;outlier_urban_PC1		5	1		GO:0005524;GO:0004672;GO:0006468;GO:0004674;GO:0004697;GO:0016740;GO:0000166;GO:0046872;GO:0005737;GO:0016301;GO:0016310;GO:0035556
ENSACAG00000002417	GL343547	451227	489873	38647	1	0	0	0	0	0	0	outlier_canopy_cover		GL343547.1	-1		GO:0005515;GO:0008270;GO:0046872;GO:0005737;GO:0016567;GO:0045087;GO:0090729;GO:0035821;GO:0061630;GO:0043065
ENSACAG00000005409	GL343454	495829	536141	40313	1	0	0	0	0	0	0	outlier_canopy_cover	IRF8	GL343454.1	1	interferon regulatory factor 8 [Source:HGNC Symbol;Acc:HGNC:5358]	GO:0016311;GO:0016791;GO:0008138;GO:0006470;GO:0000976;GO:0005829;GO:0016787;GO:0004721;GO:0004725;GO:0007165;GO:0005515;GO:0003700;GO:0006355;GO:0000981;GO:0006357;GO:0005634;GO:0000978;GO:0003677;GO:0045893;GO:0002376;GO:0000977;GO:0001227;GO:1990837;GO:0000122;GO:0002273;GO:0002314;GO:0002316;GO:0006909;GO:0006955;GO:0009617;GO:0030099;GO:0032479;GO:0032729;GO:0032735;GO:0042742;GO:0042832;GO:…
ENSACAG00000012558	GL343323	535924	751152	215229	1	0	0	0	0	0	0	outlier_per_impervious;outlier_nightlight	PPP3CA	GL343323.1	1	protein phosphatase 3 catalytic subunit alpha [Source:HGNC Symbol;Acc:HGNC:9314]	GO:0016787;GO:0033192;GO:0097720;GO:0046872;GO:0005737;GO:0005829;GO:0033173;GO:0005516;GO:0004722;GO:0005955;GO:0004721;GO:0016018;GO:0019899;GO:0046983;GO:0051117;GO:0000082;GO:0006606;GO:0006816;GO:0010613;GO:0010628;GO:0010629;GO:0014883;GO:0014898;GO:0016311;GO:0019722;GO:0030335;GO:0033555;GO:0045785;GO:0045807;GO:0045944;GO:0048741;GO:0050774;GO:0050804;GO:0051592;GO:0060079;GO:0099170;GO:…
ENSACAG00000017042	GL343362	544682	549131	4450	0	0	0	0	1	0	0	outlier_canopy_cover;outlier_urban_PC1	KLHL23	GL343362.1	1	kelch like family member 23 [Source:HGNC Symbol;Acc:HGNC:27506]	GO:0005515
ENSACAG00000016947	GL343362	586418	687051	100634	0	1	0	0	0	0	0	outlier_canopy_cover;outlier_urban_PC1	UBR3	GL343362.1	1	ubiquitin protein ligase E3 component n-recognin 3 [Source:HGNC Symbol;Acc:HGNC:30467]	GO:0008270;GO:0061630;GO:0071596;GO:0004842;GO:0006511;GO:0007608;GO:0001701;GO:0001967;GO:0042048;GO:0009792;GO:0016740;GO:0046872;GO:0016567
ENSACAG00000006427	GL343293	654386	733209	78824	1	0	0	0	0	0	0	outlier_canopy_cover	TEC	GL343293.1	-1	tec protein tyrosine kinase [Source:HGNC Symbol;Acc:HGNC:11719]	GO:0005515;GO:0005524;GO:0004672;GO:0006468;GO:0035556;GO:0004713;GO:0016740;GO:0000166;GO:0005886;GO:0046872;GO:0016301;GO:0016310;GO:0050852;GO:0004715;GO:0002250;GO:0050853;GO:0007229;GO:0042246;GO:0010543;GO:0005856;GO:0043621
ENSACAG00000002529	GL343340	730692	1232154	501463	0	1	0	0	0	0	0	outlier_canopy_cover;outlier_urban_PC1	SDK1	GL343340.1	1	sidekick cell adhesion molecule 1 [Source:HGNC Symbol;Acc:HGNC:19307]	GO:0005515;GO:0048148;GO:0060998
ENSACAG00000004511	GL343285	1230516	1240265	9750	0	0	0	1	0	0	0	outlier_canopy_cover	HNRNPU	GL343285.1	-1	heterogeneous nuclear ribonucleoprotein U [Source:HGNC Symbol;Acc:HGNC:5048]	GO:0005515;GO:0000776;GO:0005813;GO:0000978;GO:0043021;GO:0045944;GO:0000381;GO:0003714;GO:1990023;GO:0036464;GO:0071013;GO:0000122;GO:0016363;GO:0016607;GO:0032839;GO:1902275;GO:0032211;GO:0034046;GO:1990498;GO:1990841;GO:0017069;GO:0036002;GO:0070934;GO:0070937;GO:1901673;GO:0000228;GO:0001097;GO:0017130;GO:0099122;GO:1902425;GO:1990280;GO:0098577;GO:0005697;GO:0000993;GO:0003677;GO:0003682;GO:…
ENSACAG00000013031	GL343228	1371093	1427870	56778	1	0	0	0	0	0	0	outlier_canopy_cover	IKBKE	GL343228.1	1	inhibitor of nuclear factor kappa B kinase subunit epsilon [Source:HGNC Symbol;Acc:HGNC:14552]	GO:0005524;GO:0004672;GO:0006468;GO:0016740;GO:0000166;GO:0005737;GO:0004674;GO:0050896;GO:0008384;GO:0031625;GO:0036435;GO:0042802;GO:0006955;GO:0008630;GO:0010467;GO:0010884;GO:0034340;GO:0035456;GO:0043123;GO:0043254;GO:0048255;GO:0060340;GO:0097400;GO:0098586;GO:0005634;GO:0016605;GO:0031966;GO:0032481
ENSACAG00000005889	GL343293	1387849	1423912	36064	0	1	0	0	0	0	0	outlier_canopy_cover	USP46	GL343293.1	-1	ubiquitin specific peptidase 46 [Source:HGNC Symbol;Acc:HGNC:20075]	GO:0004843;GO:0016579;GO:0005634;GO:0005829;GO:0007610;GO:0101005;GO:0001662;GO:0008343;GO:0032228;GO:0048149;GO:0060013;GO:0005737
ENSACAG00000004497	GL343237	1453029	1479967	26939	0	1	0	0	0	0	0	outlier_canopy_cover	BMAL1	GL343237.1	1	aryl hydrocarbon receptor nuclear translocator like [Source:HGNC Symbol;Acc:HGNC:701]	GO:0003700;GO:0006355;GO:0005737;GO:0046983;GO:0005634;GO:0005667;GO:0000981;GO:0006357;GO:0034751;GO:0000978;GO:0007623;GO:0016605;GO:0003677;GO:0017162;GO:0051879;GO:0070888;GO:0140297;GO:1990837;GO:0032922;GO:0042634;GO:0045893;GO:0045944;GO:0051775;GO:1901985;GO:0005654;GO:0043231;GO:0042753;GO:1990513
ENSACAG00000004005	GL343222	1697475	1812038	114564	1	0	0	0	0	0	0	outlier_per_impervious	ADGRB1	GL343222.1	1	adhesion G protein-coupled receptor B1 [Source:HGNC Symbol;Acc:HGNC:943]	GO:0016020;GO:0004930;GO:0007186;GO:0004888;GO:0007166;GO:0016525;GO:0001530;GO:0001786;GO:0030165;GO:0006910;GO:0006911;GO:0010596;GO:0031397;GO:0042177;GO:0043277;GO:0043652;GO:0048167;GO:0050829;GO:0051965;GO:1901741;GO:1903428;GO:0001891;GO:0005615;GO:0005886;GO:0005925;GO:0014069;GO:0030425;GO:0048471
ENSACAG00000036452	b	1770360	1777887	7528	0	0	1	0	0	0	0	outlier_nightlight;outlier_per_impervious;outlier_urban_PC1	TMED2	b	-1	transmembrane p24 trafficking protein 2 [Source:HGNC Symbol;Acc:HGNC:16996]	GO:0005794;GO:0005783;GO:0006886;GO:0007030;GO:0043231;GO:0001701;GO:0005793;GO:0006954;GO:0035264;GO:0001843;GO:0001756;GO:0001947;GO:0001892;GO:0010628;GO:0007029;GO:0032525;GO:0008104;GO:0072659;GO:0009306;GO:0060717;GO:0005789;GO:0036342;GO:0005109;GO:1903077;GO:0036499;GO:0090158;GO:1903912;GO:2000638;GO:0001893;GO:0048598;GO:0060716;GO:0060670;GO:1905069;GO:0045879;GO:0005119;GO:0072595;
ENSACAG00000001239	GL343225	1845206	1863571	18366	1	0	0	0	0	0	0	outlier_canopy_cover	NINJ1	GL343225.1	1	ninjurin 1 [Source:HGNC Symbol;Acc:HGNC:7824]	GO:0016020;GO:0007155;GO:0042246;GO:0001530;GO:0098631;GO:0002232;GO:0012501;GO:0045766;GO:0050729;GO:0051260;GO:0140912;GO:0070269;GO:0005886
ENSACAG00000010340	GL343204	2650210	2656976	6767	0	1	0	0	0	0	0	outlier_canopy_cover	EGR2	GL343204.1	1	early growth response 2 [Source:HGNC Symbol;Acc:HGNC:3239]	GO:0000981;GO:0006357;GO:0046872;GO:0005634;GO:0000978;GO:0003677;GO:0000976;GO:0001228;GO:0003682;GO:0003700;GO:0031625;GO:0043565;GO:0061665;GO:1990837;GO:0006355;GO:0006611;GO:0007622;GO:0008045;GO:0010467;GO:0014037;GO:0014040;GO:0016925;GO:0021569;GO:0021612;GO:0021659;GO:0021660;GO:0021665;GO:0021666;GO:0030278;GO:0031643;GO:0035284;GO:0035914;GO:0042552;GO:0045444;GO:0045893;GO:0045944;GO:…
ENSACAG00000004933	a	2979104	2985980	6877	0	1	1	0	0	0	0	outlier_nightlight;outlier_per_impervious;outlier_urban_PC1	BSX	a	-1	brain specific homeobox [Source:HGNC Symbol;Acc:HGNC:20450]	GO:0003677;GO:0005634;GO:0043565;GO:1990837;GO:0007626;GO:0042755;GO:0045944;GO:0005667
ENSACAG00000004092	2	3645023	3686864	41842	1	0	0	0	0	0	0	outlier_canopy_cover;outlier_urban_PC1	ITGA1	2	-1	integrin subunit alpha 1 [Source:HGNC Symbol;Acc:HGNC:6134]	GO:0007155;GO:0008305;GO:0016020;GO:0046872;GO:0009986;GO:0009897;GO:0005178;GO:0007229;GO:0098609;GO:0007160;GO:0033627;GO:0019903;GO:0098639;GO:0008285;GO:0030593;GO:0042059;GO:0045123;GO:0005925;GO:0034665;GO:0045178
ENSACAG00000015400	5	19168211	19229122	60912	1	0	0	0	0	0	0	outlier_canopy_cover	POLR3B	5	1	RNA polymerase III subunit B [Source:HGNC Symbol;Acc:HGNC:30348]	GO:0003677;GO:0003899;GO:0006351;GO:0032549;GO:0016740;GO:0046872;GO:0005634;GO:0016779;GO:0001056;GO:0005666;GO:0032728;GO:0045089;GO:0000428;GO:0034062;GO:0008270;GO:0071667;GO:0042796;GO:0005737
ENSACAG00000015990	6	19428516	19575297	146782	0	1	0	0	0	0	0	outlier_per_impervious;outlier_urban_PC1	ADAM22	6	1	ADAM metallopeptidase domain 22 [Source:HGNC Symbol;Acc:HGNC:201]	GO:0006508;GO:0008237;GO:0004222;GO:0005576;GO:0016020;GO:0090729;GO:0035821;GO:0008344;GO:0014037;GO:0022011;GO:0042063;GO:0099645;GO:0030424;GO:0098978;GO:0098839
ENSACAG00000007922	5	24201922	24240837	38916	0	0	1	0	0	0	0	outlier_nightlight;outlier_per_impervious;outlier_urban_PC1	SUN2	5	-1	Sad1 and UNC84 domain containing 2 [Source:HGNC Symbol;Acc:HGNC:14210]	GO:0016020;GO:0005635;GO:0043495;GO:0021817;GO:0030335;GO:0031022;GO:0051642;GO:0000781;GO:0000794;GO:0005637;GO:0034993;GO:0031965;GO:0005521;GO:0042802;GO:0140444;GO:0090292
ENSACAG00000004981	3	25697211	25825544	128334	0	0	0	0	1	0	0	outlier_canopy_cover		3	1		GO:0006355;GO:0003677;GO:0000981;GO:0006357;GO:0005634;GO:0000978;GO:0007399;GO:0048856
ENSACAG00000005148	5	26109570	26191087	81518	1	1	0	0	0	0	0	outlier_canopy_cover	EP300	5	1	E1A binding protein p300 [Source:HGNC Symbol;Acc:HGNC:3373]	GO:0005515;GO:0006355;GO:0008270;GO:0005634;GO:0003712;GO:0003713;GO:0016573;GO:0004402;GO:0000123;GO:0016740;GO:0046872;GO:0005737;GO:0045944;GO:0005667;GO:0016746;GO:0048511;GO:0050896;GO:0031490;GO:0002039;GO:0003677;GO:0003682;GO:0003684;GO:0004468;GO:0008013;GO:0010484;GO:0010485;GO:0016407;GO:0050681;GO:0051059;GO:0061733;GO:0061920;GO:0097157;GO:0097677;GO:0120301;GO:0140065;GO:0140068;GO:…
ENSACAG00000009577	3	31455968	31488280	32313	1	0	0	0	0	0	0	outlier_per_impervious	CEP63	3	1	centrosomal protein 63 [Source:HGNC Symbol;Acc:HGNC:25815]	GO:0005814;GO:0007099;GO:0098535;GO:0005813;GO:0060090;GO:0045824;GO:0050821;GO:1900045
ENSACAG00000002919	6	36184830	36252671	67842	1	0	0	0	0	0	0	outlier_canopy_cover;outlier_urban_PC1	NOD1	6	1	nucleotide binding oligomerization domain containing 1 [Source:HGNC Symbol;Acc:HGNC:16390]	GO:0005515;GO:0042981;GO:0005886;GO:0016020;GO:0005737;GO:0035556;GO:0002376;GO:0045087;GO:0016323;GO:0016328;GO:0005829;GO:0043130;GO:0042803;GO:0045335;GO:0042802;GO:0044877;GO:0034976;GO:0043123;GO:0070374;GO:0032760;GO:0002606;GO:0032755;GO:0032874;GO:0046330;GO:0050830;GO:1904417;GO:0038187;GO:0050700;GO:0002221;GO:0016045;GO:0032757;GO:0042742;GO:0071225;GO:1901224;GO:0010508;GO:0050829;GO:…
ENSACAG00000008729	4	39652763	39681762	29000	1	0	0	0	0	0	0	outlier_canopy_cover	ADCYAP1	4	1	adenylate cyclase activating polypeptide 1 [Source:HGNC Symbol;Acc:HGNC:241]	GO:0005576;GO:0005179;GO:0005184;GO:0043005;GO:0070374;GO:0045944;GO:0031175;GO:0043204;GO:0007189;GO:0007218;GO:0051428;GO:0032880;GO:0005102;GO:0016521;GO:0008277;GO:0019933;GO:0071651
ENSACAG00000005655	2	45720409	45908820	188412	0	1	1	0	0	0	0	outlier_canopy_cover	VPS13A	2	-1	vacuolar protein sorting 13 homolog A [Source:HGNC Symbol;Acc:HGNC:1908]	;GO:0006869;GO:0006623;GO:0019898;GO:0006914;GO:0005811;GO:0007399;GO:0007626;GO:0030317;GO:0030382;GO:0035176;GO:0045053;GO:1905146;GO:0005741;GO:0005765;GO:0005789;GO:0005794;GO:0010008;GO:0031045;GO:0031966;GO:0097225;GO:0099013;GO:0044233
ENSACAG00000003789	4	48326743	48502443	175701	0	1	0	0	0	0	0	outlier_canopy_cover	NETO1	4	-1	neuropilin and tolloid like 1 [Source:HGNC Symbol;Acc:HGNC:13823]	GO:0005515;GO:0014069;GO:0098839;GO:0098978;GO:0098685;GO:0045202;GO:0099645;GO:0007613;GO:0097120;GO:2000463;GO:0035255;GO:0008542;GO:0048169;GO:0060076;GO:0140231;GO:0016020
ENSACAG00000013105	2	66873290	66891936	18647	1	0	0	0	1	0	0	outlier_canopy_cover;outlier_urban_PC1	CYP27B1	2	-1	cytochrome P450 family 27 subfamily B member 1 [Source:HGNC Symbol;Acc:HGNC:2606]	GO:0020037;GO:0005506;GO:0016705;GO:0004497;GO:0046872;GO:0005739;GO:0006629;GO:0016491;GO:0036378;GO:0004498;GO:0062185;GO:0006816;GO:0008285;GO:0030282;GO:0030308;GO:0030500;GO:0032496;GO:0033280;GO:0034341;GO:0042359;GO:0042369;GO:0043627;GO:0045618;GO:0055074;GO:0070314;GO:0070564;GO:0005737;GO:1901615
ENSACAG00000010932	2	68350073	68381723	31651	1	0	0	0	0	0	0	outlier_canopy_cover;outlier_urban_PC1;outlier_per_impervious	CFP	2	-1	complement factor properdin [Source:HGNC Symbol;Acc:HGNC:8864]	GO:0006957;GO:0005615;GO:0030141;GO:0098548
ENSACAG00000002898	6	69204053	69307990	103938	0	1	0	0	0	0	0	outlier_per_impervious;outlier_urban_PC1	THRA	6	1	thyroid hormone receptor alpha [Source:HGNC Symbol;Acc:HGNC:11796]	GO:0003700;GO:0043565;GO:0006355;GO:0008270;GO:0003677;GO:0004879;GO:0046872;GO:0030154;GO:0005634;GO:0000978;GO:0045944;GO:0000122;GO:0048384;GO:0000976;GO:0017025;GO:0019904;GO:0031490;GO:0044877;GO:0070324;GO:0001502;GO:0001503;GO:0002154;GO:0002155;GO:0006357;GO:0006366;GO:0007611;GO:0008016;GO:0008050;GO:0009409;GO:0009755;GO:0009887;GO:0017055;GO:0030218;GO:0030878;GO:0033032;GO:0045892;GO:…
ENSACAG00000006303	2	69469819	69501705	31887	1	0	1	0	0	0	0	outlier_canopy_cover	WAS	2	1	WASP actin nucleation promoting factor [Source:HGNC Symbol;Acc:HGNC:12731]	GO:0003779;GO:0007015;GO:0005634;GO:0005856;GO:0005737;GO:0030041;GO:0045944;GO:0042802;GO:0005886;GO:0008154;GO:1905168;GO:0005911;GO:0019901;GO:0010591;GO:0051492;GO:0016197;GO:0035861;GO:0042110;GO:0017124;GO:0030048;GO:0045335;GO:0071346;GO:0031267;GO:0043274;GO:0002625;GO:0006955;GO:0008064;GO:0032488;GO:0051497;GO:2000146;GO:0005829;GO:0005884;GO:0012506
ENSACAG00000006832	2	70051018	70205360	154343	0	0	1	0	0	0	0	outlier_canopy_cover;outlier_urban_PC1;outlier_nightlight;outlier_per_impervious	RARG	2	1	retinoic acid receptor gamma [Source:HGNC Symbol;Acc:HGNC:9866]	GO:0003700;GO:0043565;GO:0006355;GO:0008270;GO:0003677;GO:0005634;GO:0004879;GO:0048384;GO:0002063;GO:0060348;GO:0003682;GO:1990830;GO:0005654;GO:1990837;GO:0008283;GO:0045944;GO:0009952;GO:0035264;GO:0000122;GO:0001843;GO:0043065;GO:0010628;GO:0002068;GO:0003417;GO:0010468;GO:0031076;GO:0032331;GO:0035116;GO:0043068;GO:0045596;GO:0045637;GO:0048048;GO:0048608;GO:0048732;GO:0060324;GO:0060349;GO:…
ENSACAG00000006931	2	70225252	70263322	38071	1	0	0	0	0	0	0	outlier_canopy_cover;outlier_urban_PC1;outlier_per_impervious	ITGB7	2	1	integrin subunit beta 7 [Source:HGNC Symbol;Acc:HGNC:6162]	GO:0005886;GO:0016020;GO:0007155;GO:0009986;GO:0005178;GO:0007229;GO:0005925;GO:0050839;GO:0003366;GO:0007160;GO:0034113;GO:0034446;GO:0043113;GO:0050900;GO:0050901;GO:0072678;GO:0034669;GO:0043235;GO:0008305;
ENSACAG00000007594	2	70694205	70881570	187366	0	1	1	0	0	0	0	outlier_canopy_cover;outlier_nightlight;outlier_per_impervious;outlier_urban_PC1	ZNF385A	2	1	zinc finger protein 385A [Source:HGNC Symbol;Acc:HGNC:17521]	GO:0003676;GO:0008270;GO:0006974;GO:0006915;GO:0005829;GO:0005654;GO:0043025;GO:0007611;GO:0030425;GO:0045600;GO:0002039;GO:0000785;GO:0007599;GO:0007626;GO:0008298;GO:0010609;GO:0030220;GO:0035855;GO:0070889;GO:2000765;GO:0003730;GO:1902164;GO:1902166;GO:0005634
ENSACAG00000010855	2	72052124	72085488	33365	0	0	1	0	0	0	0	outlier_canopy_cover;outlier_urban_PC1;outlier_per_impervious;outlier_nightlight	HOXC10	2	-1	homeobox C10 [Source:HGNC Symbol;Acc:HGNC:5122]	GO:0006355;GO:0003677;GO:0000981;GO:0006357;GO:0005634;GO:0000978;GO:0001501;GO:0009952;GO:0009954;GO:0021520;GO:0030326;GO:0050905;GO:0000977;GO:0001228;GO:1990837;GO:0045944;GO:0120163;GO:0005654;GO:0016604
ENSACAG00000017940	6	72499174	72522318	23145	1	1	0	0	0	0	0	outlier_per_impervious;outlier_canopy_cover	STAT3	6	1	signal transducer and activator of transcription 3 [Source:HGNC Symbol;Acc:HGNC:11364]	GO:0003700;GO:0006355;GO:0003677;GO:0007165;GO:0000981;GO:0006357;GO:0005634;GO:0005737;GO:0000978;GO:0042127;GO:0006952;GO:0007259;GO:0043434;GO:0033210;GO:0000976;GO:0001228;GO:0004879;GO:0019901;GO:0019903;GO:0031490;GO:0042802;GO:0042803;GO:0043565;GO:0046983;GO:0070878;GO:0001659;GO:0006366;GO:0006606;GO:0006954;GO:0008283;GO:0008285;GO:0010507;GO:0010628;GO:0016310;GO:0019953;GO:0030335;GO:…
ENSACAG00000001100	2	73136490	73156452	19963	1	0	0	0	0	0	0	outlier_canopy_cover;outlier_urban_PC1;outlier_nightlight;outlier_per_impervious	TARBP2	2	-1	TARBP2 subunit of RISC loading complex [Source:HGNC Symbol;Acc:HGNC:11569]	GO:0003725;GO:0035197;GO:0070883;GO:0046782;GO:1903798;GO:0070578;GO:0005634;GO:0005737;GO:0003723;GO:0035198;GO:0006417;GO:0031047;GO:0031054;GO:0016442;GO:0030422;GO:0042803;GO:0070921;GO:0098795;GO:0070920;GO:0070922;GO:0005654;GO:0019899;GO:0042802;GO:0016604;GO:0035196;GO:0045070;GO:0050689;GO:0140311;GO:0039532
ENSACAG00000002564	1	80412484	80464836	52353	1	0	0	0	0	0	0	outlier_nightlight;outlier_per_impervious	ACTR3	1	1	actin related protein 3 [Source:HGNC Symbol;Acc:HGNC:170]	GO:0005634;GO:0005856;GO:0042995;GO:0051015;GO:0034314;GO:0005885;GO:0005200;GO:0007163;GO:0008356;GO:0010592;GO:0016344;GO:0033206;GO:0045944;GO:0051321;GO:0051653;GO:0060271;GO:0071346;GO:0005737;GO:0005903;GO:0005911;GO:0030027;
ENSACAG00000001823	4	85612001	85635151	23151	0	0	0	0	1	0	0	outlier_canopy_cover;outlier_urban_PC1		4	1		GO:0005524;GO:0008017;GO:0007018;GO:0003777;GO:0000166;GO:0003774;GO:0005874;GO:0005871;GO:0051256;GO:0016887
ENSACAG00000015598	5	92785824	93050314	264491	0	0	1	0	0	0	0	outlier_per_impervious	SEMA3C	5	1	semaphorin 3C [Source:HGNC Symbol;Acc:HGNC:10725]	GO:0005515;GO:0030215;GO:0005615;GO:0007411;GO:0007507;GO:0001755;GO:0009791;GO:0003151;GO:0003215;GO:0003148;GO:0001974;GO:0060666;GO:0001756;GO:0003350;GO:0021915;GO:0060174;GO:0071526;GO:0140074;GO:1905312;GO:0007165;GO:0050919;GO:0045499;GO:0030335;GO:0048843;GO:0005102;GO:0048731
ENSACAG00000015775	5	93087940	93121041	33102	1	0	0	0	0	0	0	outlier_per_impervious	CD36	5	-1	CD36 molecule [Source:HGNC Symbol;Acc:HGNC:1663]	GO:0016020;GO:0005886;GO:0005794;GO:0005737;GO:0007155;GO:0009986;GO:0006869;GO:0006898;GO:0016324;GO:0045121;GO:0005041;GO:0005901;GO:0019915;GO:0042953;GO:0005044;GO:0001540;GO:0005324;GO:0008035;GO:0008289;GO:0015636;GO:0030169;GO:0035325;GO:0044877;GO:0070892;GO:0071813;GO:0150025;GO:1901480;GO:0000122;GO:0001954;GO:0006910;GO:0007166;GO:0007204;GO:0007263;GO:0009617;GO:0010628;GO:0010629;GO:…
ENSACAG00000006896	5	95485242	95877517	392276	0	1	1	0	0	0	0	outlier_nightlight;outlier_urban_PC1	RELN	5	-1	reelin [Source:HGNC Symbol;Acc:HGNC:9957]	GO:0007417;GO:0070325;GO:0001764;GO:0005576;GO:0046872;GO:0005615;GO:0043005;GO:0016787;GO:0005886;GO:0070326;GO:0007411;GO:0007420;GO:0007612;GO:0007616;GO:0007626;GO:0008306;GO:0010001;GO:0010468;GO:0010976;GO:0016358;GO:0016477;GO:0021511;GO:0021517;GO:0021766;GO:0021800;GO:0021819;GO:0021987;GO:0030900;GO:0032008;GO:0035418;GO:0038026;GO:0048265;GO:0050731;GO:0050795;GO:0050804;GO:0051057;GO:…
ENSACAG00000015709	2	100553652	100562776	9125	0	1	0	0	0	0	0	outlier_canopy_cover	SGSH	2	1	N-sulfoglucosamine sulfohydrolase [Source:HGNC Symbol;Acc:HGNC:10818]	GO:0008484;GO:0005764;GO:0016250;GO:0006027;GO:0030200;GO:0008340;GO:0061744;GO:0043202;GO:0016787
ENSACAG00000011617	3	110242962	110271513	28552	1	0	0	0	0	0	0	outlier_nightlight;outlier_per_impervious;outlier_urban_PC1	GABRB3	3	-1	gamma-aminobutyric acid type A receptor subunit beta3 [Source:HGNC Symbol;Acc:HGNC:4083]	GO:0016020;GO:0004888;GO:0005216;GO:0006811;GO:0005230;GO:0034220;GO:0004890;GO:0005886;GO:0045202;GO:0043005;GO:0097060;GO:0005254;GO:1902476;GO:0045211;GO:0030594;GO:0006821;GO:0034707;GO:1902711;GO:0022851;GO:0042802;GO:0007214;GO:0071420;GO:1904862
ENSACAG00000010490	1	120160338	120161432	1095	1	0	0	0	0	0	0	outlier_canopy_cover	ACKR3	1	1	atypical chemokine receptor 3 [Source:HGNC Symbol;Acc:HGNC:23692]	GO:0016020;GO:0004930;GO:0007186;GO:0006935;GO:0001525;GO:0019956;GO:0015026;GO:0001570;GO:0005886;GO:0007165;GO:0016493;GO:0019957;GO:0006955;GO:0007204;GO:0019722;GO:0060326;GO:0009897;GO:0005044;GO:0016494;GO:0019958;GO:0008285;GO:0031623;GO:0070098;GO:0070374;GO:1902230;GO:0005768;GO:0005905;GO:0009986;GO:0043231;GO:0021557
ENSACAG00000016065	4	122805745	122826851	21107	0	0	0	0	0	0	1	outlier_canopy_cover	rh2	4	-1	RH2 opsin [Source:NCBI gene (formerly Entrezgene);Acc:100553640]	GO:0016020;GO:0004930;GO:0007186;GO:0007601;GO:0007602;GO:0046872;GO:0007165;GO:0008020;GO:0009584;GO:0071482;GO:0001750;GO:0009881;GO:0050896;GO:0016037;GO:0016038
ENSACAG00000016147	4	122995192	123024263	29072	0	0	1	0	0	0	0	outlier_canopy_cover	IP6K3	4	1	inositol hexakisphosphate kinase 3 [Source:HGNC Symbol;Acc:HGNC:17269]	GO:0016301;GO:0032958;GO:0016740;GO:0005634;GO:0005737;GO:0016310;GO:0046854;GO:0000828;GO:0000831;GO:0040011;GO:0046488
ENSACAG00000016163	4	123042437	123184648	142212	0	0	0	0	1	0	0	outlier_canopy_cover	ITPR3	4	-1	inositol 1,4,5-trisphosphate receptor type 3 [Source:HGNC Symbol;Acc:HGNC:6182]	GO:0016020;GO:0055085;GO:0005216;GO:0006811;GO:0070588;GO:0005783;GO:0005262;GO:0006816;GO:0005220;GO:0070679;GO:0005886;GO:0005737;GO:0005509;GO:0005789;GO:0012505;GO:0035091;GO:0016529;GO:0051209;GO:0043231;GO:0019722;GO:0030667;GO:0015278;GO:0007613;GO:0050913;GO:0050916;GO:0050917;GO:0051592;GO:0060291;GO:0005634;GO:0005654;GO:0005730;GO:0043235;GO:0034220;GO:0055074;GO:0098554
ENSACAG00000002083	1	125265836	125436768	170933	0	1	1	0	0	0	0	outlier_nightlight;outlier_per_impervious	MEIS1	1	1	Meis homeobox 1 [Source:HGNC Symbol;Acc:HGNC:7000]	GO:0006355;GO:0003677;GO:0005634;GO:0000978;GO:0001228;GO:0045944;GO:0001654;GO:0007420;GO:0008284;GO:0009880;GO:0009887;GO:0001525;GO:0000981;GO:0003682;GO:0043565;GO:0002089;GO:0007626;GO:0030097;GO:0035855;GO:0045638;GO:0045665;GO:0048514;GO:0060216;GO:0005667
ENSACAG00000005450	3	138430803	138493838	63036	1	0	0	0	0	0	0	outlier_nightlight;outlier_per_impervious	MX1	3	-1	MX dynamin like GTPase 1 [Source:HGNC Symbol;Acc:HGNC:7532]	GO:0005525;GO:0003924;GO:0005737;GO:0048471;GO:0051607;GO:0005829;GO:0042802;GO:0031965;GO:0009615;GO:0045071;GO:0070106;GO:0140374;GO:0000166;GO:0005634;GO:0016020;GO:0008017;GO:0005874
ENSACAG00000005358	3	138792591	139226604	434014	0	1	1	0	0	0	0	outlier_canopy_cover;outlier_urban_PC1	DSCAM	3	1	DS cell adhesion molecule [Source:HGNC Symbol;Acc:HGNC:3039]	GO:0005515;GO:0007155;GO:0005886;GO:0007411;GO:0016020;GO:0030424;GO:0045202;GO:0098632;GO:0007156;GO:0070593;GO:0007399;GO:1990782;GO:1990890;GO:0007162;GO:0007626;GO:0038007;GO:0042327;GO:0048813;GO:0048842;GO:0060060;GO:0030425;GO:0030426;GO:0043025
ENSACAG00000005089	3	142359868	142403094	43227	0	1	1	0	0	0	0	outlier_canopy_cover	RCAN1	3	1	regulator of calcineurin 1 [Source:HGNC Symbol;Acc:HGNC:3040]	GO:0003676;GO:0019722;GO:0005634;GO:0005737;GO:0008597;GO:0002931;GO:0006979;GO:0007614;GO:0031987;GO:0033173;GO:0048741;GO:0070885
ENSACAG00000028517	4	143157281	143170056	12776	1	0	0	0	0	0	0	outlier_canopy_cover	SLPI	4	1	secretory leukocyte peptidase inhibitor [Source:HGNC Symbol;Acc:HGNC:11092]	GO:0005576;GO:0030414;GO:0042742;GO:0003677;GO:0003729;GO:0004866;GO:0004867;GO:0019899;GO:0006955;GO:0019731;GO:0032496;GO:0035821;GO:0045071;GO:0045087;GO:0005615;GO:0005794
ENSACAG00000002543	3	145661897	145677803	15907	0	1	1	1	0	0	0	outlier_nightlight;outlier_per_impervious;outlier_urban_PC1	SOD1	3	-1	superoxide dismutase 1 [Source:HGNC Symbol;Acc:HGNC:11179]	GO:0005507;GO:0046872;GO:0006801;GO:0005739;GO:0005634;GO:0005829;GO:0016491;GO:0004784;GO:0019430;GO:1904115;GO:0005777;GO:0008270;GO:0030346;GO:0031267;GO:0042802;GO:0051087;GO:0000302;GO:0000303;GO:0001541;GO:0001819;GO:0001895;GO:0002262;GO:0006749;GO:0006879;GO:0006979;GO:0007283;GO:0007605;GO:0007626;GO:0008089;GO:0008090;GO:0008217;GO:0009408;GO:0010033;GO:0019226;GO:0032287;GO:0032930;GO:…
ENSACAG00000007059	1	154289908	154308735	18828	0	0	1	0	0	0	0	outlier_nightlight;outlier_per_impervious;outlier_urban_PC1	OSR1	1	-1	odd-skipped related transcription factor 1 [Source:HGNC Symbol;Acc:HGNC:8111]	GO:0000977;GO:0000981;GO:0006357;GO:0046872;GO:0005634;GO:1990837;GO:0000122;GO:0001655;GO:0001656;GO:0001657;GO:0001823;GO:0002062;GO:0007507;GO:0008406;GO:0010628;GO:0030154;GO:0030501;GO:0030857;GO:0035115;GO:0035116;GO:0036023;GO:0042474;GO:0042476;GO:0042733;GO:0043066;GO:0045944;GO:0048389;GO:0048793;GO:0048863;GO:0050679;GO:0060021;GO:0060272;GO:0071300;GO:0072075;GO:0072111;GO:0072133;GO:…
ENSACAG00000003631	4	156380654	156450068	69415	1	0	0	0	0	0	0	outlier_nightlight;outlier_urban_PC1	ZBTB46	4	1	zinc finger and BTB domain containing 46 [Source:HGNC Symbol;Acc:HGNC:16094]	GO:0005515;GO:0006357;GO:0046872;GO:0030853;GO:0045650;GO:0045656;GO:2001199;GO:2001200;GO:0000976;GO:0001227;GO:0000122;GO:0000785;GO:0002273;GO:0002695;GO:0030225;GO:0030851;GO:0097028
ENSACAG00000010029	1	169804253	170319348	515096	0	1	0	0	0	0	0	outlier_canopy_cover;outlier_nightlight;outlier_per_impervious;outlier_urban_PC1	GRIK2	1	-1	glutamate ionotropic receptor kainate type subunit 2 [Source:HGNC Symbol;Acc:HGNC:4580]	GO:0016020;GO:0005216;GO:0006811;GO:0038023;GO:0015276;GO:0004970;GO:0005886;GO:0045202;GO:0035235;GO:0045211;GO:0015277;GO:0099507;GO:1904315;GO:0001662;GO:0006874;GO:0007268;GO:0019228;GO:0035249;GO:0042391;GO:0043524;GO:0048169;GO:0048172;GO:0051967;GO:0060079;GO:0060080;GO:0120169;GO:0014069;GO:0032983;GO:0042734;GO:0043025;GO:0098686;GO:0098978;GO:0099505;GO:0005234;GO:0050804;GO:0050806;GO:…
ENSACAG00000006453	3	170647288	170771168	123881	1	0	0	0	0	0	0	outlier_canopy_cover;outlier_nightlight;outlier_per_impervious;outlier_urban_PC1	CBLB	3	1	Cbl proto-oncogene B [Source:HGNC Symbol;Acc:HGNC:1542]	GO:0005509;GO:0004842;GO:0007166;GO:0023051;GO:0001784;GO:0005829;GO:0005654;GO:0050852;GO:0030155;GO:0050860;GO:0045732;GO:0002669;GO:0006955;GO:0031398;GO:0035556;GO:0042110;GO:2000583;GO:0030163;GO:0002870;GO:0035739;GO:2000562;GO:0016740;GO:0005886;GO:0046872;GO:0005737;GO:0007165;GO:0016567;GO:0061630;GO:0017124;GO:0045121;GO:0030971
ENSACAG00000012316	1	186458585	186507663	49079	1	0	0	0	0	0	0	outlier_canopy_cover;outlier_urban_PC1	FRK	1	1	fyn related Src family tyrosine kinase [Source:HGNC Symbol;Acc:HGNC:3955]	GO:0005515;GO:0005524;GO:0004672;GO:0006468;GO:0004713;GO:0016740;GO:0000166;GO:0007169;GO:0030154;GO:0016301;GO:0016310;GO:0045087;GO:0005102;GO:0004715;GO:0031234;GO:0000122;GO:0005654;GO:0005829
ENSACAG00000011919	2	188920089	188937231	17143	1	0	0	0	0	0	0	outlier_canopy_cover	TRIM7	2	1	tripartite motif containing 7 [Source:HGNC Symbol;Acc:HGNC:16278]	GO:0005515;GO:0008270;GO:0046872;GO:0005737;GO:0016567;GO:0090729;GO:0035821;GO:0061630;GO:0005634;GO:0140374
ENSACAG00000005784	1	189797584	189986190	188607	0	1	1	0	0	0	0	outlier_canopy_cover;outlier_urban_PC1	SOBP	1	1	sine oculis binding protein homolog [Source:HGNC Symbol;Acc:HGNC:29256]	GO:0046872;GO:0005634;GO:0042472;GO:0032184;GO:0007605;GO:0007626;GO:0050890;GO:0090102;GO:0048513
ENSACAG00000014201	1	196231800	196244910	13111	1	1	0	0	0	0	0	outlier_canopy_cover	EOMES	1	1	eomesodermin [Source:HGNC Symbol;Acc:HGNC:3372]	GO:0003700;GO:0006355;GO:0005634;GO:0045893;GO:0000978;GO:0000981;GO:0006357;GO:0003677;GO:0001707;GO:0000977;GO:0003682;GO:0043565;GO:1990837;GO:0000122;GO:0001706;GO:0001714;GO:0002302;GO:0007420;GO:0007492;GO:0009653;GO:0010002;GO:0010468;GO:0019827;GO:0021772;GO:0021796;GO:0021895;GO:0022008;GO:0030154;GO:0030182;GO:0035914;GO:0045944;GO:0048382;GO:0060809;GO:0000785;GO:0061629;GO:0031490;GO:…
ENSACAG00000039755	3	200292868	200400047	107180	0	0	0	1	0	0	0	outlier_per_impervious;outlier_urban_PC1	HIKESHI	3	-1	heat shock protein nuclear import factor hikeshi [Source:HGNC Symbol;Acc:HGNC:26938]	;GO:0005634;GO:0005829;GO:0015031;GO:0061608;GO:0006606;GO:0005654;GO:0016604;GO:0005737;GO:0016607;GO:0030324;GO:0007030;GO:0030544;GO:0034605
ENSACAG00000006345	1	238655957	238661116	5160	1	0	0	0	0	0	0	outlier_canopy_cover	BATF3	1	-1	basic leucine zipper ATF-like transcription factor 3 [Source:HGNC Symbol;Acc:HGNC:28915]	GO:0003700;GO:0006355;GO:0003677;GO:0006357;GO:0000981;GO:0005634;GO:0000978;GO:0001227;GO:1990837;GO:0000122;GO:0009615;GO:0043011;GO:0097028;GO:0005654;GO:0005730;GO:0005829;GO:0090575
ENSACAG00000008958	1	248598250	249181506	583257	0	1	0	0	0	0	0	outlier_nightlight;outlier_per_impervious;outlier_urban_PC1	ALK	1	-1	ALK receptor tyrosine kinase [Source:HGNC Symbol;Acc:HGNC:427]	GO:0016020;GO:0005515;GO:0005524;GO:0004672;GO:0006468;GO:0004713;GO:0004714;GO:0007169;GO:0005886;GO:0016310;GO:0008201;GO:0032991;GO:0042802;GO:0042127;GO:0007420;GO:0097009;GO:0021766;GO:0030534;GO:0036269;GO:0060159;GO:0090648;GO:0050995;GO:1900006;GO:0030298;GO:0000166;GO:0045664;GO:0043235
ENSACAG00000015126	2	81152464	81247292	94829	0	0	0	0	0	1	0	outlier_canopy_cover		2	-1		GO:0005576;GO:0005615;GO:0004866;GO:0030414;GO:0004867
ENSACAG00000009873	4	90486024	90513339	27316	0	0	0	0	0	1	0	outlier_nightlight;outlier_per_impervious;outlier_urban_PC1	IDH1	4	1	isocitrate dehydrogenase (NADP(+)) 1 [Source:HGNC Symbol;Acc:HGNC:5382]	GO:0000287;GO:0016616;GO:0051287;GO:0004450;GO:0006102;GO:0046872;GO:0005739;GO:0005829;GO:0016491;GO:0006099;GO:0008152;GO:0005777;GO:0042802;GO:0042803;GO:0006097;GO:0006103;GO:0006739;GO:0006749;GO:0006979;GO:0060696;GO:0071071;GO:0005737
ENSACAG00000025864	1	115423904	115538818	114915	0	0	0	0	0	1	0	outlier_per_impervious	IKZF2	1	-1	IKAROS family zinc finger 2 [Source:HGNC Symbol;Acc:HGNC:13177]	;GO:0006357;GO:0000978;GO:0003700
ENSACAG00000015438	1	116420144	116492139	71996	0	0	0	0	0	1	0	outlier_canopy_cover;outlier_nightlight;outlier_per_impervious;outlier_urban_PC1	BARD1	1	-1	BRCA1 associated RING domain 1 [Source:HGNC Symbol;Acc:HGNC:952]	GO:0005515;GO:0016740;GO:0046872;GO:0004842;GO:0070531;GO:0031436;GO:0003723;GO:0042803;GO:0046982;GO:0042325;GO:0043065;GO:0043066;GO:0046826;GO:0085020;GO:0005634;GO:0005737;GO:0016607;GO:0036464;GO:0071479;GO:0000152;GO:0005654;GO:0070532;GO:0070533

## Sheet: Sup_Table_10
ensembl_gene_id	seqnames	start	end	width	category_immune	category_behaviour	category_locomotion	category_heat	category_extended_cristal	category_strict_cristal	category_Fst_extreme	outlier_type	external_gene_name	chromosome_name	strand	description	go_id
ENSACAG00000014352	1	45711574	45736552	24979	0	0	1	0	0	0	0	outlier_P_val_combined	ALX4	1	-1	ALX homeobox 4 [Source:HGNC Symbol;Acc:HGNC:450]	GO:0006355;GO:0003677;GO:0000981;GO:0000977;GO:0006357;GO:0005634;GO:0001228;GO:0003700;GO:0043565;GO:0071837;GO:1990837;GO:0007389;GO:0007517;GO:0009791;GO:0009952;GO:0035108;GO:0035115;GO:0035116;GO:0042733;GO:0042981;GO:0045944;GO:0048565;GO:0048704;GO:0048705;GO:0060021;GO:0005654;GO:0005667
ENSACAG00000009452	1	64204312	64248879	44568	1	0	0	0	0	0	0	outlier_P_val_combined	IPO7	1	-1	importin 7 [Source:HGNC Symbol;Acc:HGNC:9852]	GO:0006886;GO:0031267;GO:0005737;GO:0005829;GO:0005635;GO:0006606;GO:0042393;GO:0046332;GO:0045087;GO:0005654;GO:0045668;GO:1900182;GO:1901331;GO:0005634
ENSACAG00000000052	1	66982898	67094481	111584	0	1	0	0	0	0	0	outlier_P_val_combined	OTOG	1	1	otogelin [Source:HGNC Symbol;Acc:HGNC:8516]	GO:0005515;GO:0046556;GO:0046373;GO:0005615;GO:0005198;GO:0007605;GO:0008344;GO:0031012;GO:0005829
ENSACAG00000028718	1	68988624	69393295	404672	0	1	0	0	0	0	0	outlier_P_val_combined	KCNQ1	1	-1	potassium voltage-gated channel subfamily Q member 1 [Source:HGNC Symbol;Acc:HGNC:6294]	GO:0016020;GO:0055085;GO:0006813;GO:0005216;GO:0006811;GO:0005249;GO:0008076;GO:0005886;GO:0005267;GO:0031410;GO:0005783;GO:0005516;GO:0045121;GO:1902282;GO:0097623;GO:0030659;GO:0015271;GO:0016323;GO:0016328;GO:0086089;GO:0098915;GO:0005251;GO:0005546;GO:0008157;GO:0034236;GO:0034237;GO:0044325;GO:0086008;GO:0097110;GO:0010460;GO:0048839;GO:0060048;GO:0060306;GO:0060307;GO:0060372;GO:0060452;GO:…
ENSACAG00000009745	1	71872485	71892677	20193	1	0	0	0	0	0	0	outlier_P_val_combined	TOLLIP	1	1	toll interacting protein [Source:HGNC Symbol;Acc:HGNC:16476]	GO:0005515;GO:0043130;GO:0005737;GO:0031624;GO:0006914;GO:0002376;GO:0006954;GO:0045087;GO:0006511;GO:0019900;GO:0035325;GO:0007165;GO:0016310;GO:0030855;GO:0036010;GO:0070498;GO:0032991;GO:0060090
ENSACAG00000015514	1	72743452	73421467	678016	1	0	0	0	0	0	0	outlier_P_val_combined	TSPAN4	1	-1	tetraspanin 4 [Source:HGNC Symbol;Acc:HGNC:11859]	GO:0016020;GO:0005886;GO:0065003;GO:0031982;GO:0005178;GO:0003823
ENSACAG00000039046	1	74188298	74256410	68113	1	1	0	0	0	0	0	outlier_P_val_combined	DRD4	1	-1	dopamine receptor D4 [Source:HGNC Symbol;Acc:HGNC:3025]	GO:0016020;GO:0004930;GO:0007186;GO:0005886;GO:0004952;GO:0007195;GO:0042802;GO:0005813;GO:0098978;GO:0008344;GO:0042752;GO:0048148;GO:0001975;GO:0042053;GO:0042596;GO:0060080;GO:0001591;GO:0017124;GO:0035240;GO:0051379;GO:0051380;GO:0007212;GO:0034776;GO:0050482;GO:0050709;GO:0099149
ENSACAG00000010381	1	78246630	78770484	523855	0	1	0	0	0	0	0	outlier_P_val_combined	KALRN	1	-1	kalirin RhoGEF kinase [Source:HGNC Symbol;Acc:HGNC:4814]	GO:0005515;GO:0005524;GO:0004672;GO:0006468;GO:0005085;GO:0016740;GO:0000166;GO:0005737;GO:0007411;GO:0016301;GO:0016310;GO:0035556;GO:0004674;GO:0014069;GO:0019898;GO:0007528;GO:0007613;GO:0008344;GO:0035176;GO:0042711;GO:0046959;GO:0060125;GO:0060137;GO:0061003;GO:0005654;GO:0005829
ENSACAG00000002564	1	80412484	80464836	52353	1	0	0	0	0	0	0	outlier_P_val_combined;outlier_env_PC2;outlier_nightlight;outlier_per_impervious	ACTR3	1	1	actin related protein 3 [Source:HGNC Symbol;Acc:HGNC:170]	GO:0005634;GO:0005856;GO:0042995;GO:0051015;GO:0034314;GO:0005885;GO:0005200;GO:0007163;GO:0008356;GO:0010592;GO:0016344;GO:0033206;GO:0045944;GO:0051321;GO:0051653;GO:0060271;GO:0071346;GO:0005737;GO:0005903;GO:0005911;GO:0030027;
ENSACAG00000005053	1	83128470	83269448	140979	0	0	0	0	1	0	0	outlier_P_val_combined	SEMA5B	1	1	semaphorin 5B [Source:HGNC Symbol;Acc:HGNC:10737]	GO:0005515;GO:0030215;GO:0016020;GO:0007411;GO:0030154;GO:0007399;GO:0045499;GO:0001755;GO:0030335;GO:0048843;GO:0071526;GO:0048675;GO:0050919;GO:0050908;GO:0097485;GO:1990138
ENSACAG00000006729	1	91142400	91144568	2169	1	0	0	0	0	0	0	outlier_P_val_combined	MPEG1	1	1	macrophage expressed 1 [Source:HGNC Symbol;Acc:HGNC:29619]	GO:0016020;GO:0055085;GO:0031410;GO:0030670;GO:0030659;GO:0042742;GO:0050829;GO:0050830;GO:0002250;GO:0022829;GO:0061474
ENSACAG00000006730	1	91153330	91199663	46334	1	0	0	0	0	0	0	outlier_P_val_combined	DTX4	1	-1	deltex E3 ubiquitin ligase 4 [Source:HGNC Symbol;Acc:HGNC:29151]	GO:0007219;GO:0046872;GO:0008270;GO:0016567;GO:0016740;GO:0005737;GO:0005654;GO:0061630;GO:0010498;GO:0045824;GO:0005813;GO:0043161;GO:0070936
ENSACAG00000007329	1	92073743	92112488	38746	0	1	0	1	0	0	0	outlier_P_val_combined	P2RX3	1	-1	purinergic receptor P2X 3 [Source:HGNC Symbol;Acc:HGNC:8534]	GO:0016020;GO:0005524;GO:0005216;GO:0006811;GO:0005886;GO:0098655;GO:0001614;GO:0004931;GO:0033198;GO:0000166;GO:0007165;GO:0070588;GO:0060079;GO:0001666;GO:0006812;GO:0007268;GO:0007274;GO:0009266;GO:0009408;GO:0009409;GO:0009612;GO:0009743;GO:0010033;GO:0014832;GO:0030432;GO:0035590;GO:0048167;GO:0048266;GO:0050804;GO:0050909;GO:0070207;GO:0071318;GO:0098662;GO:0030424;GO:0043005;GO:0043235;GO:…
ENSACAG00000008836	1	93594213	93610895	16683	1	0	0	0	0	0	0	outlier_P_val_combined		1	1		GO:0002224;GO:0035325;GO:0016020;GO:0006886;GO:0005768;GO:0005764;GO:0034154;GO:0034138;GO:0034162
ENSACAG00000000795	1	96948845	96955186	6342	1	0	0	0	0	0	0	outlier_P_val_combined	CXCR4	1	-1	C-X-C motif chemokine receptor 4 [Source:HGNC Symbol;Acc:HGNC:2561]	GO:0016020;GO:0004930;GO:0007186;GO:0006935;GO:0019955;GO:0004950;GO:0005886;GO:0005768;GO:0007165;GO:0005764;GO:0007420;GO:0003779;GO:0016493;GO:0019957;GO:0031625;GO:0032027;GO:0038147;GO:0043130;GO:0001666;GO:0006955;GO:0007204;GO:0019722;GO:0022008;GO:0030155;GO:0038160;GO:0050920;GO:0060326;GO:0071345;GO:2000448;GO:0009897;GO:0005769;GO:0005770;GO:0009986;GO:0031252;GO:0031410;GO:0032991;GO:…
ENSACAG00000003164	1	101185994	101343702	157709	1	0	0	0	0	0	0	outlier_P_val_combined;outlier_env_PC1	KYNU	1	1	kynureninase [Source:HGNC Symbol;Acc:HGNC:6469]	GO:0003824;GO:0005737;GO:0030170;GO:0009435;GO:0030429;GO:0006569;GO:0016787;GO:0097053;GO:0061981;GO:0019363;GO:0019441;GO:0019805;GO:0034354;GO:0043420;GO:0005739;GO:0005829;GO:0042803;GO:0005654;GO:0034341;GO:0034516
ENSACAG00000009921	1	114201462	114850987	649526	0	0	0	0	0	1	0	outlier_P_val_combined	ERBB4	1	-1	erb-b2 receptor tyrosine kinase 4 [Source:HGNC Symbol;Acc:HGNC:3432]	GO:0016020;GO:0005524;GO:0004672;GO:0006468;GO:0004713;GO:0007169;GO:0016740;GO:0000166;GO:0016301;GO:0016310;GO:0008284;GO:0043235;GO:0022008;GO:0004714;GO:0043066;GO:0009925;GO:0000976;GO:0005154;GO:0042803;GO:0001755;GO:0007165;GO:0007399;GO:0007416;GO:0007507;GO:0008285;GO:0009880;GO:0016477;GO:0021551;GO:0021889;GO:0030334;GO:0042531;GO:0043653;GO:0045165;GO:0045893;GO:0046427;GO:0060045;GO:…
ENSACAG00000025864	1	115423904	115538818	114915	0	0	0	0	0	1	0	outlier_P_val_combined;outlier_per_impervious	IKZF2	1	-1	IKAROS family zinc finger 2 [Source:HGNC Symbol;Acc:HGNC:13177]	;GO:0006357;GO:0000978;GO:0003700
ENSACAG00000015438	1	116420144	116492139	71996	0	0	0	0	0	1	0	outlier_P_val_combined;outlier_canopy_cover;outlier_nightlight;outlier_per_impervious;outlier_urban_PC1	BARD1	1	-1	BRCA1 associated RING domain 1 [Source:HGNC Symbol;Acc:HGNC:952]	GO:0005515;GO:0016740;GO:0046872;GO:0004842;GO:0070531;GO:0031436;GO:0003723;GO:0042803;GO:0046982;GO:0042325;GO:0043065;GO:0043066;GO:0046826;GO:0085020;GO:0005634;GO:0005737;GO:0016607;GO:0036464;GO:0071479;GO:0000152;GO:0005654;GO:0070532;GO:0070533
ENSACAG00000015939	1	117399045	117547961	148917	0	0	0	0	0	1	0	outlier_P_val_combined		1	-1		GO:0006355;GO:0000981;GO:0006357;GO:0000978
ENSACAG00000010490	1	120160338	120161432	1095	1	0	0	0	0	0	0	outlier_P_val_combined;outlier_canopy_cover	ACKR3	1	1	atypical chemokine receptor 3 [Source:HGNC Symbol;Acc:HGNC:23692]	GO:0016020;GO:0004930;GO:0007186;GO:0006935;GO:0001525;GO:0019956;GO:0015026;GO:0001570;GO:0005886;GO:0007165;GO:0016493;GO:0019957;GO:0006955;GO:0007204;GO:0019722;GO:0060326;GO:0009897;GO:0005044;GO:0016494;GO:0019958;GO:0008285;GO:0031623;GO:0070098;GO:0070374;GO:1902230;GO:0005768;GO:0005905;GO:0009986;GO:0043231;GO:0021557
ENSACAG00000006033	1	120462472	120516154	53683	1	1	1	0	1	0	0	outlier_P_val_combined	VPS54	1	1	VPS54 subunit of GARP complex [Source:HGNC Symbol;Acc:HGNC:18652]	GO:0042147;GO:0000938;GO:0005794;GO:0015031;GO:0045202;GO:0005829;GO:0019905;GO:0006896;GO:0007041;GO:0040008;GO:0048873;GO:0050881;GO:0060052;GO:0005654;GO:0005802;GO:0048471;GO:0048515;GO:2000672;GO:0006309;GO:0006622;GO:0006623;GO:0006874;GO:0006941;GO:0007005;GO:0007033;GO:0007274;GO:0007519;GO:0008104;GO:0010467;GO:0010992;GO:0014004;GO:0022904;GO:0030149;GO:0034394;GO:0035108;GO:0035128;GO:…
ENSACAG00000002083	1	125265836	125436768	170933	0	1	1	0	0	0	0	outlier_P_val_combined;outlier_env_PC1;outlier_env_PC2;outlier_nightlight;outlier_per_impervious	MEIS1	1	1	Meis homeobox 1 [Source:HGNC Symbol;Acc:HGNC:7000]	GO:0006355;GO:0003677;GO:0005634;GO:0000978;GO:0001228;GO:0045944;GO:0001654;GO:0007420;GO:0008284;GO:0009880;GO:0009887;GO:0001525;GO:0000981;GO:0003682;GO:0043565;GO:0002089;GO:0007626;GO:0030097;GO:0035855;GO:0045638;GO:0045665;GO:0048514;GO:0060216;GO:0005667
ENSACAG00000015986	1	131713576	131861147	147572	0	0	1	0	0	0	0	outlier_P_val_combined	CTNNA1	1	1	catenin alpha 1 [Source:HGNC Symbol;Acc:HGNC:2509]	GO:0007155;GO:0005198;GO:0051015;GO:0015629;GO:0045296;GO:0005886;GO:0016020;GO:0005856;GO:0005737;GO:0016477;GO:0005912;GO:0098609;GO:0008013;GO:0016342;GO:0017166;GO:0042802;GO:0045295;GO:0007163;GO:0007406;GO:0042127;GO:0043066;GO:0043297;GO:0045880;GO:0071681;GO:0090136;GO:1900181;GO:2000146;GO:2001045;GO:2001240;GO:2001241;GO:0005911;GO:0005915;GO:0014704;GO:0016600;GO:0030027;GO:0030054;GO:…
ENSACAG00000001920	1	134329950	134407104	77155	0	1	1	0	0	0	0	outlier_P_val_combined	SNAP25	1	-1	synaptosome associated protein 25 [Source:HGNC Symbol;Acc:HGNC:11132]	GO:0005249;GO:0000149;GO:0017075;GO:0005886;GO:0016020;GO:0045202;GO:0005484;GO:0006887;GO:0031629;GO:0071805;GO:0007269;GO:0007626;GO:0008306;GO:0010975;GO:0016079;GO:0016082;GO:0060291;GO:0070201;GO:0098967;GO:0099590;GO:0005737;GO:0005802;GO:0005856;GO:0008021;GO:0030424;GO:0031083;GO:0031201;GO:0031982;GO:0036477;GO:0042734;GO:0043005;GO:0048471;GO:0070032;GO:0098794;GO:0098978;GO:0097470;GO:…
ENSACAG00000007059	1	154289908	154308735	18828	0	0	1	0	0	0	0	outlier_P_val_combined;outlier_nightlight;outlier_per_impervious;outlier_urban_PC1	OSR1	1	-1	odd-skipped related transcription factor 1 [Source:HGNC Symbol;Acc:HGNC:8111]	GO:0000977;GO:0000981;GO:0006357;GO:0046872;GO:0005634;GO:1990837;GO:0000122;GO:0001655;GO:0001656;GO:0001657;GO:0001823;GO:0002062;GO:0007507;GO:0008406;GO:0010628;GO:0030154;GO:0030501;GO:0030857;GO:0035115;GO:0035116;GO:0036023;GO:0042474;GO:0042476;GO:0042733;GO:0043066;GO:0045944;GO:0048389;GO:0048793;GO:0048863;GO:0050679;GO:0060021;GO:0060272;GO:0071300;GO:0072075;GO:0072111;GO:0072133;GO:…
ENSACAG00000010029	1	169804253	170319348	515096	0	1	0	0	0	0	0	outlier_P_val_combined;outlier_canopy_cover;outlier_env_PC3;outlier_nightlight;outlier_per_impervious;outlier_urban_PC1	GRIK2	1	-1	glutamate ionotropic receptor kainate type subunit 2 [Source:HGNC Symbol;Acc:HGNC:4580]	GO:0016020;GO:0005216;GO:0006811;GO:0038023;GO:0015276;GO:0004970;GO:0005886;GO:0045202;GO:0035235;GO:0045211;GO:0015277;GO:0099507;GO:1904315;GO:0001662;GO:0006874;GO:0007268;GO:0019228;GO:0035249;GO:0042391;GO:0043524;GO:0048169;GO:0048172;GO:0051967;GO:0060079;GO:0060080;GO:0120169;GO:0014069;GO:0032983;GO:0042734;GO:0043025;GO:0098686;GO:0098978;GO:0099505;GO:0005234;GO:0050804;GO:0050806;GO:…
ENSACAG00000012316	1	186458585	186507663	49079	1	0	0	0	0	0	0	outlier_P_val_combined;outlier_canopy_cover;outlier_urban_PC1;outlier_env_PC1	FRK	1	1	fyn related Src family tyrosine kinase [Source:HGNC Symbol;Acc:HGNC:3955]	GO:0005515;GO:0005524;GO:0004672;GO:0006468;GO:0004713;GO:0016740;GO:0000166;GO:0007169;GO:0030154;GO:0016301;GO:0016310;GO:0045087;GO:0005102;GO:0004715;GO:0031234;GO:0000122;GO:0005654;GO:0005829
ENSACAG00000005784	1	189797584	189986190	188607	0	1	1	0	0	0	0	outlier_P_val_combined;outlier_canopy_cover;outlier_urban_PC1	SOBP	1	1	sine oculis binding protein homolog [Source:HGNC Symbol;Acc:HGNC:29256]	GO:0046872;GO:0005634;GO:0042472;GO:0032184;GO:0007605;GO:0007626;GO:0050890;GO:0090102;GO:0048513
ENSACAG00000014201	1	196231800	196244910	13111	1	1	0	0	0	0	0	outlier_P_val_combined;outlier_canopy_cover	EOMES	1	1	eomesodermin [Source:HGNC Symbol;Acc:HGNC:3372]	GO:0003700;GO:0006355;GO:0005634;GO:0045893;GO:0000978;GO:0000981;GO:0006357;GO:0003677;GO:0001707;GO:0000977;GO:0003682;GO:0043565;GO:1990837;GO:0000122;GO:0001706;GO:0001714;GO:0002302;GO:0007420;GO:0007492;GO:0009653;GO:0010002;GO:0010468;GO:0019827;GO:0021772;GO:0021796;GO:0021895;GO:0022008;GO:0030154;GO:0030182;GO:0035914;GO:0045944;GO:0048382;GO:0060809;GO:0000785;GO:0061629;GO:0031490;GO:…
ENSACAG00000003270	1	209991252	210137881	146630	1	0	0	0	0	0	0	outlier_P_val_combined	QKI	1	-1	QKI, KH domain containing RNA binding [Source:HGNC Symbol;Acc:HGNC:21100]	GO:0003676;GO:0003723;GO:0005634;GO:0005737;GO:0003729;GO:0006397;GO:0048024;GO:0001570;GO:0007286;GO:0008366;GO:0010628;GO:0042552;GO:0042759;GO:0045202;GO:0035886;GO:0003730;GO:0008298;GO:0010717;GO:0014004;GO:0017148;GO:0045649;GO:0048710;GO:0048714;GO:0120163;GO:1905869;GO:1990764;GO:0160089;GO:0051028
ENSACAG00000002888	1	210772952	211563530	790579	0	1	1	0	0	0	0	outlier_P_val_combined	PRKN	1	1	parkin RBR E3 ubiquitin protein ligase [Source:HGNC Symbol;Acc:HGNC:8607]	GO:0005515;GO:0008270;GO:0004842;GO:0005739;GO:0005829;GO:0016567;GO:0016740;GO:0046872;GO:0098793;GO:0005737;GO:0006914;GO:0000151;GO:0001664;GO:0003714;GO:0003779;GO:0008013;GO:0015631;GO:0019899;GO:0019900;GO:0019901;GO:0030165;GO:0030544;GO:0031072;GO:0031624;GO:0031625;GO:0042802;GO:0042826;GO:0043130;GO:0043274;GO:0044877;GO:0051087;GO:0061630;GO:0097602;GO:1990381;GO:1990444;GO:0000122;GO:…
ENSACAG00000001489	1	219465176	219491754	26579	0	1	0	0	0	0	0	outlier_P_val_combined	TBCE	1	-1	tubulin folding cofactor E [Source:HGNC Symbol;Acc:HGNC:11582]	GO:0005515;GO:0006457;GO:0043014;GO:0005856;GO:0005737;GO:0000226;GO:0007409;GO:0008344;GO:0009791;GO:0014889;GO:0048589;GO:0048936;GO:0007023;GO:0007052
ENSACAG00000010462	1	225500453	225506879	6427	1	0	0	0	0	0	0	outlier_P_val_combined	CCR6	1	-1	C-C motif chemokine receptor 6 [Source:HGNC Symbol;Acc:HGNC:1607]	GO:0016020;GO:0004930;GO:0007186;GO:0006935;GO:0004950;GO:0005886;GO:0005768;GO:0007165;GO:0016493;GO:0019957;GO:0006955;GO:0007204;GO:0019722;GO:0060326;GO:0009897;GO:0005769;GO:0002523;GO:0048290;GO:0060474;GO:0072676;GO:0072678;GO:0072679;GO:1904155;GO:1904156;GO:2000404;GO:2000510;GO:0009986;GO:0036126;GO:0097225;GO:0097228;GO:0097524;GO:0070098
ENSACAG00000014225	1	229818693	229988698	170006	0	1	0	0	0	0	0	outlier_P_val_combined	BTBD9	1	-1	BTB domain containing 9 [Source:HGNC Symbol;Acc:HGNC:21228]	GO:0005515;GO:0050804;GO:0005737;GO:0007616;GO:0008344;GO:0042428;GO:0042748;GO:0048512;GO:0050951;GO:0060586;GO:1900242;GO:0098978
ENSACAG00000006345	1	238655957	238661116	5160	1	0	0	0	0	0	0	outlier_P_val_combined;outlier_canopy_cover	BATF3	1	-1	basic leucine zipper ATF-like transcription factor 3 [Source:HGNC Symbol;Acc:HGNC:28915]	GO:0003700;GO:0006355;GO:0003677;GO:0006357;GO:0000981;GO:0005634;GO:0000978;GO:0001227;GO:1990837;GO:0000122;GO:0009615;GO:0043011;GO:0097028;GO:0005654;GO:0005730;GO:0005829;GO:0090575
ENSACAG00000001213	1	243199586	243257190	57605	1	0	0	0	0	0	0	outlier_P_val_combined	EPRS1	1	-1	glutamyl-prolyl-tRNA synthetase 1 [Source:HGNC Symbol;Acc:HGNC:3418]	GO:0006412;GO:0005524;GO:0005737;GO:0000166;GO:0004812;GO:0006418;GO:0043039;GO:0004827;GO:0006433;GO:0004818;GO:0006424;GO:0005886;GO:0005829;GO:1990904;GO:0008270;GO:0042803;GO:0017148;GO:0042802;GO:0017101;GO:0032869;GO:0051020;GO:0035613;GO:0071346;GO:0140212;GO:0097452;GO:0016874;GO:0140101
ENSACAG00000002102	1	244009006	244065085	56080	1	0	0	0	0	0	0	outlier_P_val_combined	DUSP10	1	-1	dual specificity phosphatase 10 [Source:HGNC Symbol;Acc:HGNC:3065]	GO:0016311;GO:0016791;GO:0008138;GO:0006470;GO:0017017;GO:0005737;GO:0005829;GO:0016787;GO:0004721;GO:0004722;GO:0008330;GO:0008432;GO:0033549;GO:0048273;GO:0002819;GO:0010633;GO:0032496;GO:0032873;GO:0045088;GO:0045591;GO:0046329;GO:0048709;GO:0050680;GO:0060266;GO:0070373;GO:0090335;GO:1903753;GO:1905042;GO:0005634;GO:0005654;GO:0017018;GO:0051403;GO:0033550
ENSACAG00000002483	1	244701081	244729232	28152	1	0	0	0	0	0	0	outlier_P_val_combined		1	-1		GO:0016020;GO:0005515;GO:0007165;GO:0004888;GO:0002224;GO:0006955;GO:0005615;GO:0031012;GO:0002376;GO:0006954;GO:0045087
ENSACAG00000008958	1	248598250	249181506	583257	0	1	0	0	0	0	0	outlier_P_val_combined;outlier_nightlight;outlier_per_impervious;outlier_urban_PC1	ALK	1	-1	ALK receptor tyrosine kinase [Source:HGNC Symbol;Acc:HGNC:427]	GO:0016020;GO:0005515;GO:0005524;GO:0004672;GO:0006468;GO:0004713;GO:0004714;GO:0007169;GO:0005886;GO:0016310;GO:0008201;GO:0032991;GO:0042802;GO:0042127;GO:0007420;GO:0097009;GO:0021766;GO:0030534;GO:0036269;GO:0060159;GO:0090648;GO:0050995;GO:1900006;GO:0030298;GO:0000166;GO:0045664;GO:0043235
ENSACAG00000006189	1	251418673	251467009	48337	1	0	0	0	0	0	0	outlier_P_val_combined	PARP1	1	1	poly(ADP-ribose) polymerase 1 [Source:HGNC Symbol;Acc:HGNC:270]	GO:0008270;GO:0003677;GO:0005634;GO:0051287;GO:0003950;GO:0006281;GO:0006974;GO:0005829;GO:0005730;GO:0006915;GO:0003682;GO:0006302;GO:0042803;GO:0000122;GO:0005635;GO:0003684;GO:0005654;GO:0005739;GO:0042802;GO:0016604;GO:0019899;GO:0019901;GO:0031491;GO:0140294;GO:1990404;GO:0030592;GO:0070213;GO:0090734;GO:0032991;GO:0032993;GO:1905168;GO:0032869;GO:0045944;GO:0005667;GO:0000785;GO:0043123;GO:…
ENSACAG00000013917	1	254690458	254808197	117740	1	0	0	0	0	0	0	outlier_P_val_combined;outlier_env_PC1	MSH2	1	1	mutS homolog 2 [Source:HGNC Symbol;Acc:HGNC:7325]	GO:0005524;GO:0030983;GO:0006298;GO:0000166;GO:0005634;GO:0006281;GO:0006312;GO:0006974;GO:0003677;GO:0000287;GO:0000400;GO:0003682;GO:0003684;GO:0003690;GO:0003697;GO:0019237;GO:0032137;GO:0032139;GO:0032142;GO:0032143;GO:0032181;GO:0032357;GO:0032405;GO:0042803;GO:0043531;GO:0002204;GO:0006119;GO:0006301;GO:0006302;GO:0007281;GO:0008340;GO:0008584;GO:0008630;GO:0010165;GO:0010224;GO:0016446;GO:…
ENSACAG00000016258	1	259948836	260066945	118110	0	1	1	0	0	0	0	outlier_P_val_combined;outlier_env_PC1	FSHR	1	-1	follicle stimulating hormone receptor [Source:HGNC Symbol;Acc:HGNC:3969]	GO:0016020;GO:0004930;GO:0007186;GO:0016500;GO:0004963;GO:0005886;GO:0007165;GO:0008528;GO:0009755;GO:0042699;GO:0007189;GO:0008584;GO:0001541;GO:0001545;GO:0001932;GO:0003073;GO:0007188;GO:0007193;GO:0007200;GO:0007283;GO:0007286;GO:0007626;GO:0009992;GO:0010640;GO:0022602;GO:0031175;GO:0032350;GO:0033044;GO:0033146;GO:0033148;GO:0035092;GO:0043408;GO:0045670;GO:0045779;GO:0060009;GO:0060011;GO:…
ENSACAG00000040103	2	517733	571650	53918	1	0	0	0	0	0	0	outlier_P_val_combined	SMAD7	2	1	SMAD family member 7 [Source:HGNC Symbol;Acc:HGNC:6773]	GO:0005515;GO:0006355;GO:0005829;GO:1990830;GO:0005654;GO:0005886;GO:0032991;GO:0001657;GO:0005813;GO:0005518;GO:0005634;GO:0001650;GO:0007179;GO:0031625;GO:0010801;GO:0000122;GO:0005737;GO:0050821;GO:0060412;GO:0070411;GO:0005912;GO:0003714;GO:0055117;GO:0008013;GO:0031397;GO:0030514;GO:0034713;GO:0140416;GO:0002725;GO:0010717;GO:0010944;GO:0022409;GO:0030279;GO:0030512;GO:0033137;GO:0034333;GO:…
ENSACAG00000004092	2	3645023	3686864	41842	1	0	0	0	0	0	0	outlier_P_val_combined;outlier_canopy_cover;outlier_urban_PC1	ITGA1	2	-1	integrin subunit alpha 1 [Source:HGNC Symbol;Acc:HGNC:6134]	GO:0007155;GO:0008305;GO:0016020;GO:0046872;GO:0009986;GO:0009897;GO:0005178;GO:0007229;GO:0098609;GO:0007160;GO:0033627;GO:0019903;GO:0098639;GO:0008285;GO:0030593;GO:0042059;GO:0045123;GO:0005925;GO:0034665;GO:0045178
ENSACAG00000011205	2	5087474	5332483	245010	0	1	0	0	0	0	0	outlier_P_val_combined	HCN1	2	1	hyperpolarization activated cyclic nucleotide gated potassium channel 1 [Source:HGNC Symbol;Acc:HGNC:4845]	GO:0016020;GO:0055085;GO:0006813;GO:0005216;GO:0006811;GO:0005249;GO:0005886;GO:0030424;GO:0030425;GO:0071805;GO:0035725;GO:0006814;GO:0005272;GO:0005222;GO:0005248;GO:0022843;GO:0030552;GO:0042802;GO:0042391;GO:0045176;GO:0046549;GO:0051289;GO:0071320;GO:0098855;GO:0003254;GO:0140232;GO:0019228;GO:0051867;GO:0060078;GO:0045211;GO:0048787;GO:0098978
ENSACAG00000011129	2	5624104	5712561	88458	1	0	1	0	0	0	0	outlier_P_val_combined;outlier_env_PC1	FGF10	2	1	fibroblast growth factor 10 [Source:HGNC Symbol;Acc:HGNC:3666]	GO:0008083;GO:0005104;GO:0005111;GO:0008201;GO:0042056;GO:0000132;GO:0001656;GO:0001759;GO:0001823;GO:0001974;GO:0003338;GO:0006935;GO:0007267;GO:0007368;GO:0007431;GO:0007435;GO:0008544;GO:0008589;GO:0009880;GO:0009887;GO:0010468;GO:0010634;GO:0010838;GO:0021983;GO:0030177;GO:0030324;GO:0030538;GO:0030855;GO:0030878;GO:0030916;GO:0030949;GO:0031016;GO:0031076;GO:0032808;GO:0032925;GO:0034394;GO:…
ENSACAG00000016275	2	11472106	11480529	8424	1	0	0	0	0	0	0	outlier_P_val_combined	CD180	2	-1	CD180 molecule [Source:HGNC Symbol;Acc:HGNC:6726]	GO:0005515;GO:0016020;GO:0005615;GO:0031012;GO:0071222;GO:0002322;GO:0031666;GO:0005654;GO:0005730;GO:0005886;GO:0072686;GO:0031663
ENSACAG00000016290	2	11914900	11969207	54308	1	0	0	0	0	0	0	outlier_P_val_combined	PIK3R1	2	1	phosphoinositide-3-kinase regulatory subunit 1 [Source:HGNC Symbol;Acc:HGNC:8979]	GO:0005515;GO:0007165;GO:0046854;GO:0005942;GO:0008286;GO:0046935;GO:0001784;GO:0005158;GO:0005159;GO:0005168;GO:0019903;GO:0036312;GO:0043125;GO:0043559;GO:0043560;GO:0046982;GO:0001678;GO:0001953;GO:0006606;GO:0007162;GO:0008625;GO:0008630;GO:0010592;GO:0030183;GO:0032760;GO:0032869;GO:0033120;GO:0034644;GO:0034976;GO:0042307;GO:0043066;GO:0045671;GO:0045944;GO:0048009;GO:0050821;GO:0051491;GO:…
ENSACAG00000016736	2	12796637	12883809	87173	0	1	0	0	0	0	0	outlier_P_val_combined	HOMER1	2	1	homer scaffold protein 1 [Source:HGNC Symbol;Acc:HGNC:17512]	GO:0035256;GO:0007216;GO:0005886;GO:0030425;GO:0005737;GO:0045202;GO:0014069;GO:0044325;GO:0003009;GO:0048148;GO:0048741;GO:0051592;GO:0051928;GO:0090279;GO:2001256;GO:0016020;GO:0030018;GO:0030424;GO:0043005;GO:0043034;GO:0045177;GO:0098794;GO:0098978;GO:0099524
ENSACAG00000007430	2	13375521	13557280	181760	1	0	0	0	0	0	0	outlier_P_val_combined	AP3B1	2	1	adaptor related protein complex 3 subunit beta 1 [Source:HGNC Symbol;Acc:HGNC:566]	GO:0006886;GO:0016192;GO:0030117;GO:0030131;GO:0030123;GO:0019903;GO:0007596;GO:0043473;GO:0006622;GO:0007283;GO:0000902;GO:0002224;GO:0002244;GO:0003016;GO:0006882;GO:0006954;GO:0007040;GO:0007338;GO:0019882;GO:0030324;GO:0030851;GO:0032438;GO:0034394;GO:0048007;GO:0048872;GO:0051138;GO:0060155;GO:0060425;GO:0061024;GO:0090152;GO:0098773;GO:0042789;GO:0045944;GO:0030742;GO:0008089;GO:0048490;GO:…
ENSACAG00000005655	2	45720409	45908820	188412	0	1	1	0	0	0	0	outlier_P_val_combined;outlier_canopy_cover	VPS13A	2	-1	vacuolar protein sorting 13 homolog A [Source:HGNC Symbol;Acc:HGNC:1908]	;GO:0006869;GO:0006623;GO:0019898;GO:0006914;GO:0005811;GO:0007399;GO:0007626;GO:0030317;GO:0030382;GO:0035176;GO:0045053;GO:1905146;GO:0005741;GO:0005765;GO:0005789;GO:0005794;GO:0010008;GO:0031045;GO:0031966;GO:0097225;GO:0099013;GO:0044233
ENSACAG00000000916	2	49122675	49123764	1090	1	0	0	0	0	0	0	outlier_P_val_combined	KLF9	2	1	Kruppel like factor 9 [Source:HGNC Symbol;Acc:HGNC:1123]	GO:0000981;GO:0006357;GO:0005634;GO:0000978;GO:0007623;GO:0010839;GO:0071387;GO:0005654;GO:0005829;GO:0005886
ENSACAG00000001040	2	49499706	49545416	45711	0	1	1	0	0	0	0	outlier_P_val_combined	APBA1	2	1	amyloid beta precursor protein binding family A member 1 [Source:HGNC Symbol;Acc:HGNC:578]	GO:0005515;GO:0005794;GO:0016020;GO:0001701;GO:0098978;GO:0006886;GO:0035264;GO:0098685;GO:0099171;GO:0010468;GO:0007626;GO:0007268;GO:0014047;GO:0014051;GO:0048787;GO:0051649;GO:0005886;GO:0005737;GO:0043197;GO:0001540
ENSACAG00000003433	2	51936066	51999247	63182	0	1	1	0	0	0	0	outlier_P_val_combined	SLC1A1	2	1	solute carrier family 1 member 1 [Source:HGNC Symbol;Acc:HGNC:10939]	GO:0016020;GO:0015293;GO:0005886;GO:0031901;GO:0005313;GO:0015813;GO:1903712;GO:0015501;GO:0033229;GO:0055038;GO:0016324;GO:0043524;GO:0009986;GO:0045121;GO:0042802;GO:0005737;GO:0043025;GO:0006882;GO:0055037;GO:0007420;GO:0007611;GO:0007613;GO:0022008;GO:0051402;GO:0010467;GO:0098712;GO:0030425;GO:0043278;GO:0071407;GO:0019221;GO:0098685;GO:0031982;GO:0060291;GO:0007626;GO:0045202;GO:0050808;GO:…
ENSACAG00000002011	2	54527743	54548806	21064	1	0	0	0	0	0	0	outlier_P_val_combined	PPP2R3C	2	1	protein phosphatase 2 regulatory subunit B''gamma [Source:HGNC Symbol;Acc:HGNC:17485]	GO:0035303;GO:0046872;GO:0005634;GO:0005737;GO:0005813;GO:0045579;GO:0000226;GO:0001782;GO:0002759;GO:0030865;GO:0043029;GO:0048536;GO:0050864;GO:0051900;GO:0005654;GO:0005794;GO:0005829
ENSACAG00000027003	2	61621009	61622395	1387	1	0	0	0	0	0	0	outlier_P_val_combined;outlier_env_PC2		2	-1		GO:0005576;GO:0005126;GO:0006952;GO:0005615;GO:0005125;GO:0002250;GO:0019221;GO:0051607;GO:0030183;GO:0006959;GO:0002286;GO:0005132;GO:0002323;GO:0033141;GO:0042100;GO:0043330
ENSACAG00000017625	2	62285576	62397912	112337	0	1	0	0	0	0	0	outlier_P_val_combined	SLC24A2	2	1	solute carrier family 24 member 2 [Source:HGNC Symbol;Acc:HGNC:10976]	GO:0016020;GO:0055085;GO:0006811;GO:0006816;GO:0015297;GO:0005262;GO:0006874;GO:0070588;GO:0008273;GO:0060291;GO:0007612;GO:0007613;GO:0034220;GO:0035725;GO:0060292;GO:0071805;GO:0098703;GO:0005886;GO:0070509;GO:0051649;GO:0070050
ENSACAG00000013105	2	66873290	66891936	18647	1	0	0	0	1	0	0	outlier_P_val_combined;outlier_canopy_cover;outlier_env_PC1;outlier_urban_PC1	CYP27B1	2	-1	cytochrome P450 family 27 subfamily B member 1 [Source:HGNC Symbol;Acc:HGNC:2606]	GO:0020037;GO:0005506;GO:0016705;GO:0004497;GO:0046872;GO:0005739;GO:0006629;GO:0016491;GO:0036378;GO:0004498;GO:0062185;GO:0006816;GO:0008285;GO:0030282;GO:0030308;GO:0030500;GO:0032496;GO:0033280;GO:0034341;GO:0042359;GO:0042369;GO:0043627;GO:0045618;GO:0055074;GO:0070314;GO:0070564;GO:0005737;GO:1901615
ENSACAG00000010932	2	68350073	68381723	31651	1	0	0	0	0	0	0	outlier_P_val_combined;outlier_canopy_cover;outlier_urban_PC1;outlier_env_PC1;outlier_per_impervious	CFP	2	-1	complement factor properdin [Source:HGNC Symbol;Acc:HGNC:8864]	GO:0006957;GO:0005615;GO:0030141;GO:0098548
ENSACAG00000006303	2	69469819	69501705	31887	1	0	1	0	0	0	0	outlier_P_val_combined;outlier_canopy_cover	WAS	2	1	WASP actin nucleation promoting factor [Source:HGNC Symbol;Acc:HGNC:12731]	GO:0003779;GO:0007015;GO:0005634;GO:0005856;GO:0005737;GO:0030041;GO:0045944;GO:0042802;GO:0005886;GO:0008154;GO:1905168;GO:0005911;GO:0019901;GO:0010591;GO:0051492;GO:0016197;GO:0035861;GO:0042110;GO:0017124;GO:0030048;GO:0045335;GO:0071346;GO:0031267;GO:0043274;GO:0002625;GO:0006955;GO:0008064;GO:0032488;GO:0051497;GO:2000146;GO:0005829;GO:0005884;GO:0012506
ENSACAG00000006832	2	70051018	70205360	154343	0	0	1	0	0	0	0	outlier_P_val_combined;outlier_canopy_cover;outlier_env_PC1;outlier_urban_PC1;outlier_nightlight;outlier_per_impervious	RARG	2	1	retinoic acid receptor gamma [Source:HGNC Symbol;Acc:HGNC:9866]	GO:0003700;GO:0043565;GO:0006355;GO:0008270;GO:0003677;GO:0005634;GO:0004879;GO:0048384;GO:0002063;GO:0060348;GO:0003682;GO:1990830;GO:0005654;GO:1990837;GO:0008283;GO:0045944;GO:0009952;GO:0035264;GO:0000122;GO:0001843;GO:0043065;GO:0010628;GO:0002068;GO:0003417;GO:0010468;GO:0031076;GO:0032331;GO:0035116;GO:0043068;GO:0045596;GO:0045637;GO:0048048;GO:0048608;GO:0048732;GO:0060324;GO:0060349;GO:…
ENSACAG00000006931	2	70225252	70263322	38071	1	0	0	0	0	0	0	outlier_P_val_combined;outlier_canopy_cover;outlier_urban_PC1;outlier_per_impervious	ITGB7	2	1	integrin subunit beta 7 [Source:HGNC Symbol;Acc:HGNC:6162]	GO:0005886;GO:0016020;GO:0007155;GO:0009986;GO:0005178;GO:0007229;GO:0005925;GO:0050839;GO:0003366;GO:0007160;GO:0034113;GO:0034446;GO:0043113;GO:0050900;GO:0050901;GO:0072678;GO:0034669;GO:0043235;GO:0008305;
ENSACAG00000007594	2	70694205	70881570	187366	0	1	1	0	0	0	0	outlier_P_val_combined;outlier_canopy_cover;outlier_nightlight;outlier_per_impervious;outlier_urban_PC1;outlier_env_PC1	ZNF385A	2	1	zinc finger protein 385A [Source:HGNC Symbol;Acc:HGNC:17521]	GO:0003676;GO:0008270;GO:0006974;GO:0006915;GO:0005829;GO:0005654;GO:0043025;GO:0007611;GO:0030425;GO:0045600;GO:0002039;GO:0000785;GO:0007599;GO:0007626;GO:0008298;GO:0010609;GO:0030220;GO:0035855;GO:0070889;GO:2000765;GO:0003730;GO:1902164;GO:1902166;GO:0005634
ENSACAG00000010855	2	72052124	72085488	33365	0	0	1	0	0	0	0	outlier_P_val_combined;outlier_canopy_cover;outlier_env_PC1;outlier_urban_PC1;outlier_per_impervious;outlier_nightlight	HOXC10	2	-1	homeobox C10 [Source:HGNC Symbol;Acc:HGNC:5122]	GO:0006355;GO:0003677;GO:0000981;GO:0006357;GO:0005634;GO:0000978;GO:0001501;GO:0009952;GO:0009954;GO:0021520;GO:0030326;GO:0050905;GO:0000977;GO:0001228;GO:1990837;GO:0045944;GO:0120163;GO:0005654;GO:0016604
ENSACAG00000001100	2	73136490	73156452	19963	1	0	0	0	0	0	0	outlier_P_val_combined;outlier_canopy_cover;outlier_urban_PC1;outlier_env_PC1;outlier_nightlight;outlier_per_impervious	TARBP2	2	-1	TARBP2 subunit of RISC loading complex [Source:HGNC Symbol;Acc:HGNC:11569]	GO:0003725;GO:0035197;GO:0070883;GO:0046782;GO:1903798;GO:0070578;GO:0005634;GO:0005737;GO:0003723;GO:0035198;GO:0006417;GO:0031047;GO:0031054;GO:0016442;GO:0030422;GO:0042803;GO:0070921;GO:0098795;GO:0070920;GO:0070922;GO:0005654;GO:0019899;GO:0042802;GO:0016604;GO:0035196;GO:0045070;GO:0050689;GO:0140311;GO:0039532
ENSACAG00000016313	2	79978742	79997835	19094	0	0	0	0	1	0	0	outlier_P_val_combined;outlier_env_PC1		2	1		GO:0005261;GO:0005886;GO:0016020;GO:0006811;GO:0010008;GO:0005768;GO:0098655;GO:0005765;GO:0019722;GO:0072345;GO:0034220
ENSACAG00000016134	2	80010007	80078980	68974	0	0	0	0	1	1	0	outlier_P_val_combined;outlier_env_PC1		2	1		GO:0006629;GO:0016020;GO:0016787;GO:0005783;GO:0016042;GO:0005789;GO:0004622;GO:0102545
ENSACAG00000015126	2	81152464	81247292	94829	0	0	0	0	0	1	0	outlier_canopy_cover		2	-1		GO:0005576;GO:0005615;GO:0004866;GO:0030414;GO:0004867
ENSACAG00000017477	2	81432089	81698195	266107	0	0	0	0	1	0	0	outlier_P_val_combined		2	-1		GO:0005576;GO:0005615;GO:0004866;GO:0030414;GO:0004867
ENSACAG00000011487	2	87950355	88105843	155489	0	0	0	0	1	0	0	outlier_P_val_combined	L1CAM	2	-1	L1 cell adhesion molecule [Source:HGNC Symbol;Acc:HGNC:6470]	GO:0005515;GO:0005886;GO:0009986;GO:0030424;GO:0007411;GO:0050808;GO:0016477;GO:0019904;GO:0007160;GO:0031175;GO:0061564;GO:0043025;GO:0016020;GO:0007155;GO:0098632;GO:0007420;GO:0098609
ENSACAG00000013491	2	89107956	89120893	12938	1	0	0	0	0	0	0	outlier_P_val_combined	FOXP3	2	-1	forkhead box P3 [Source:HGNC Symbol;Acc:HGNC:6106]	GO:0003700;GO:0043565;GO:0006355;GO:0005634;GO:0003677;GO:0000978;GO:0000981;GO:0003714;GO:0035035;GO:0042802;GO:0042803;GO:0042826;GO:0051525;GO:1990837;GO:0000122;GO:0001782;GO:0001818;GO:0002262;GO:0002456;GO:0002507;GO:0002513;GO:0002637;GO:0002666;GO:0002667;GO:0002669;GO:0002677;GO:0002725;GO:0002851;GO:0006357;GO:0008285;GO:0009615;GO:0010467;GO:0010628;GO:0010629;GO:0032689;GO:0032693;GO:…
ENSACAG00000015709	2	100553652	100562776	9125	0	1	0	0	0	0	0	outlier_P_val_combined;outlier_canopy_cover	SGSH	2	1	N-sulfoglucosamine sulfohydrolase [Source:HGNC Symbol;Acc:HGNC:10818]	GO:0008484;GO:0005764;GO:0016250;GO:0006027;GO:0030200;GO:0008340;GO:0061744;GO:0043202;GO:0016787
ENSACAG00000005447	2	115776612	115792727	16116	0	0	1	0	0	0	0	outlier_P_val_combined	NHERF1	2	-1	SLC9A3 regulator 1 [Source:HGNC Symbol;Acc:HGNC:11075]	GO:0005515;GO:0005576;GO:0030175;GO:0001726;GO:0005902;GO:0005102;GO:0008013;GO:0017081;GO:0019902;GO:0030165;GO:0031698;GO:0031799;GO:0031800;GO:0043621;GO:0050780;GO:0070851;GO:0003096;GO:0007009;GO:0007097;GO:0007191;GO:0007605;GO:0008285;GO:0008360;GO:0008361;GO:0010642;GO:0010766;GO:0022612;GO:0030033;GO:0030036;GO:0030643;GO:0032782;GO:0034635;GO:0044782;GO:0045198;GO:0045199;GO:0045930;GO:…
ENSACAG00000009944	2	119618747	119657003	38257	0	0	0	1	0	0	0	outlier_P_val_combined	MAP2K7	2	1	mitogen-activated protein kinase kinase 7 [Source:HGNC Symbol;Acc:HGNC:6847]	GO:0005524;GO:0004672;GO:0006468;GO:0016020;GO:0016740;GO:0000166;GO:0016301;GO:0016310;GO:0004674;GO:0000287;GO:0004708;GO:0008545;GO:0019899;GO:0019901;GO:0006970;GO:0009408;GO:0009411;GO:0032212;GO:0034612;GO:0045893;GO:0051403;GO:0070374;GO:1904355;GO:0051716;GO:0004707;GO:0019903;GO:0007254;GO:0009611;GO:0046330;GO:0071222;GO:0071347;GO:2000671;GO:0005634;GO:0005737
ENSACAG00000016098	2	120141358	120502736	361379	1	1	0	0	0	0	0	outlier_P_val_combined	DOCK2	2	1	dedicator of cytokinesis 2 [Source:HGNC Symbol;Acc:HGNC:2988]	GO:0005085;GO:0007264;GO:0005886;GO:0005737;GO:0016477;GO:0031267;GO:0005096;GO:0042608;GO:0001766;GO:0001768;GO:0001771;GO:0002277;GO:0006935;GO:0007010;GO:0042098;GO:0042110;GO:0044351;GO:0045059;GO:0045060;GO:0046631;GO:0046633;GO:0050766;GO:0007520
ENSACAG00000015418	2	123276969	123335027	58059	0	0	0	1	0	0	0	outlier_P_val_combined	ADRB2	2	-1	adrenoceptor beta 2 [Source:HGNC Symbol;Acc:HGNC:286]	GO:0016020;GO:0004930;GO:0007186;GO:0007189;GO:0006940;GO:0004935;GO:0097746;GO:0004941;GO:0005886;GO:0005794;GO:0007165;GO:0071880;GO:0001540;GO:0008179;GO:0015459;GO:0019899;GO:0042802;GO:0042803;GO:0044877;GO:0051380;GO:0001993;GO:0002024;GO:0002025;GO:0002028;GO:0006898;GO:0009409;GO:0010739;GO:0030501;GO:0031649;GO:0040015;GO:0043410;GO:0045453;GO:0045944;GO:0045986;GO:0050873;GO:0061885;GO:…
ENSACAG00000015142	2	124629085	124638609	9525	1	0	0	0	0	0	0	outlier_P_val_combined	NKX2-5	2	-1	NK2 homeobox 5 [Source:HGNC Symbol;Acc:HGNC:2488]	GO:0006355;GO:0003677;GO:0000981;GO:0006357;GO:0005634;GO:0030154;GO:0000978;GO:0000976;GO:0001216;GO:0001228;GO:0003682;GO:0003700;GO:0042803;GO:0043565;GO:1990837;GO:0000122;GO:0001570;GO:0001947;GO:0003007;GO:0003148;GO:0003151;GO:0003161;GO:0003162;GO:0003166;GO:0003168;GO:0003208;GO:0003211;GO:0003221;GO:0003222;GO:0003228;GO:0003278;GO:0003285;GO:0003342;GO:0003350;GO:0007507;GO:0007512;GO:…
ENSACAG00000009506	2	125823843	125849711	25869	1	0	0	0	0	0	0	outlier_P_val_combined	FOSL2	2	1	FOS like 2, AP-1 transcription factor subunit [Source:HGNC Symbol;Acc:HGNC:3798]	GO:0003700;GO:0006355;GO:0003677;GO:0006357;GO:0000981;GO:0005634;GO:0000978;GO:0000977;GO:0001228;GO:0003682;GO:0003334;GO:0045893;GO:0045944;GO:0048146;GO:0005654;GO:0090575;GO:0000976;GO:0000902;GO:0001503;GO:0001649;GO:0001666;GO:0001865;GO:0002062;GO:0002437;GO:0003417;GO:0006954;GO:0009410;GO:0010467;GO:0030183;GO:0030217;GO:0030223;GO:0030225;GO:0030282;GO:0030316;GO:0030324;GO:0032496;GO:…
ENSACAG00000013413	2	127008092	127042268	34177	1	0	0	0	0	0	0	outlier_P_val_combined	NDFIP1	2	-1	Nedd4 family interacting protein 1 [Source:HGNC Symbol;Acc:HGNC:17592]	GO:0030001;GO:0007034;GO:0016020;GO:0005794;GO:0005737;GO:0005783;GO:0006511;GO:0048471;GO:0031398;GO:0050699;GO:0002761;GO:0002829;GO:0006879;GO:0010629;GO:0032713;GO:0045619;GO:0045732;GO:0048294;GO:0048302;GO:0050728;GO:0051224;GO:0005938;GO:0030163;GO:0035739;GO:2000562
ENSACAG00000007166	2	151606258	151723720	117463	1	0	0	0	0	0	0	outlier_P_val_combined	MAPKAPK3	2	1	MAPK activated protein kinase 3 [Source:HGNC Symbol;Acc:HGNC:6888]	GO:0005524;GO:0004672;GO:0006468;GO:0000166;GO:0005634;GO:0005737;GO:0035556;GO:0004674;GO:0002224;GO:0004683;GO:0005516;GO:0009931;GO:0051019;GO:0050896;GO:0032496;GO:0034097;GO:0044351;GO:0005654
ENSACAG00000013194	2	158931946	159023434	91489	0	0	1	0	0	0	0	outlier_P_val_combined	RAF1	2	-1	Raf-1 proto-oncogene, serine/threonine kinase [Source:HGNC Symbol;Acc:HGNC:9829]	GO:0005524;GO:0007165;GO:0004672;GO:0006468;GO:0005886;GO:0016020;GO:0016740;GO:0000166;GO:0046872;GO:0005739;GO:0016301;GO:0016310;GO:0005829;GO:0004674;GO:0004709;GO:0000165;GO:0031267;GO:0001678;GO:0001934;GO:0030154;GO:0030878;GO:0035019;GO:0035773;GO:0035994;GO:0045104;GO:0045944;GO:0048011;GO:0048538;GO:0060324;GO:0071550;GO:1902042;GO:0031143;GO:0019899;GO:0042802;GO:0008285;GO:0008625;GO:…
ENSACAG00000003067	2	163284362	163291029	6668	1	0	0	0	0	0	0	outlier_P_val_combined	PDE12	2	1	phosphodiesterase 12 [Source:HGNC Symbol;Acc:HGNC:25386]	GO:0003824;GO:0005739;GO:0000175;GO:0004527;GO:0000288;GO:0000958;GO:0035457;GO:0044528;GO:0045070;GO:0071346;GO:0071359;GO:0005759;GO:0090304;GO:0004535;GO:0140374
ENSACAG00000005582	2	174402462	174432956	30495	0	1	0	0	0	0	0	outlier_P_val_combined	CRBN	2	1	cereblon [Source:HGNC Symbol;Acc:HGNC:30185]	GO:0005634;GO:0005737;GO:0016567;GO:0031464;GO:0035641;GO:0043161;GO:0030177
ENSACAG00000011919	2	188920089	188937231	17143	1	0	0	0	0	0	0	outlier_canopy_cover;outlier_P_val_combined	TRIM7	2	1	tripartite motif containing 7 [Source:HGNC Symbol;Acc:HGNC:16278]	GO:0005515;GO:0008270;GO:0046872;GO:0005737;GO:0016567;GO:0090729;GO:0035821;GO:0061630;GO:0005634;GO:0140374
ENSACAG00000012381	2	193981909	194017125	35217	1	0	0	0	0	0	0	outlier_P_val_combined		2	-1		GO:0005515;GO:0005576;GO:0005634;GO:0006325;GO:0030154;GO:0006915;GO:0002376;GO:0030433;GO:0051787;GO:0031593;GO:0007283;GO:0071818
ENSACAG00000010883	2	194389494	194442979	53486	0	1	0	0	0	0	0	outlier_P_val_combined	EHMT2	2	1	euchromatic histone lysine methyltransferase 2 [Source:HGNC Symbol;Acc:HGNC:14129]	GO:0005515;GO:0008270;GO:0005634;GO:0034968;GO:0002039;GO:0016279;GO:0042054;GO:0005694;GO:0000785;GO:0000122;GO:0046974;GO:0000977;GO:0046976;GO:0070742;GO:1990841;GO:0006275;GO:0006306;GO:0006357;GO:0007130;GO:0007286;GO:0009267;GO:0009566;GO:0010424;GO:0035265;GO:0036166;GO:0048148;GO:0048665;GO:0071314;GO:1902902;GO:0005654;GO:0016607;GO:0001222;GO:0006338;GO:0048599;GO:0140759;GO:0140938
ENSACAG00000012647	2	198340104	198429949	89846	1	0	0	0	0	0	0	outlier_P_val_combined;outlier_env_PC3		2	-1		GO:0005515;GO:0005576;GO:0005615;GO:0004866;GO:0045202;GO:0042995;GO:0030424;GO:0030425;GO:0006956
ENSACAG00000017226	2	199477238	199609789	132552	1	0	0	0	0	0	0	outlier_P_val_combined		2	1		GO:0016020;GO:0005615;GO:0006955;GO:0009897;
ENSACAG00000004981	3	25697211	25825544	128334	0	0	0	0	1	0	0	outlier_P_val_combined;outlier_canopy_cover		3	1		GO:0006355;GO:0003677;GO:0000981;GO:0006357;GO:0005634;GO:0000978;GO:0007399;GO:0048856
ENSACAG00000009577	3	31455968	31488280	32313	1	0	0	0	0	0	0	outlier_P_val_combined;outlier_per_impervious	CEP63	3	1	centrosomal protein 63 [Source:HGNC Symbol;Acc:HGNC:25815]	GO:0005814;GO:0007099;GO:0098535;GO:0005813;GO:0060090;GO:0045824;GO:0050821;GO:1900045
ENSACAG00000024982	3	35474197	35488959	14763	1	0	0	0	0	0	0	outlier_P_val_combined		3	1		GO:0003677;GO:0005737;GO:0005634;GO:0045182;GO:0006959;GO:0006417
ENSACAG00000005234	3	42295126	42653712	358587	0	1	0	0	0	0	0	outlier_P_val_combined	SORCS3	3	1	sortilin related VPS10 domain containing receptor 3 [Source:HGNC Symbol;Acc:HGNC:16699]	GO:0016020;GO:0005515;GO:0098839;GO:0098978;GO:0007612;GO:0007613;GO:1900452;GO:0014069;GO:0099170
ENSACAG00000028908	3	48040000	48546399	506400	0	0	0	0	1	0	0	outlier_P_val_combined	CDH23	3	1	cadherin related 23 [Source:HGNC Symbol;Acc:HGNC:13733]	GO:0016020;GO:0005509;GO:0007155;GO:0005886;GO:0007156;GO:0045494;GO:0007605;GO:0050953;GO:0006816;GO:0050957;GO:0051480;GO:0045296;GO:0098742;GO:0016342
ENSACAG00000016392	3	48449439	48465602	16164	1	0	0	0	0	0	0	outlier_P_val_combined	VSIR	3	-1	V-set immunoregulatory receptor [Source:HGNC Symbol;Acc:HGNC:30085]	GO:0016020;GO:0050776;GO:0005886;GO:0046636;GO:0042802;GO:0019899;GO:0010628;GO:0030335;GO:0061133;GO:0031638;GO:0032689;GO:0032693;GO:0032700;GO:0032720;GO:0045591;GO:0120158;GO:2000562;GO:2000565
ENSACAG00000008388	3	50947240	50969906	22667	0	1	0	0	0	0	0	outlier_P_val_combined	EIF4EBP2	3	-1	eukaryotic translation initiation factor 4E binding protein 2 [Source:HGNC Symbol;Acc:HGNC:3289]	GO:0045947;GO:0008190;GO:0005737;GO:0006417;GO:0030371;GO:0007613;GO:0008286;GO:0017148;GO:0031929;GO:0035176;GO:0048167;GO:0050804;GO:0043232;GO:0071598
ENSACAG00000017047	3	66202748	66258329	55582	0	1	1	0	0	0	0	outlier_P_val_combined	INPP5F	3	-1	inositol polyphosphate-5-phosphatase F [Source:HGNC Symbol;Acc:HGNC:17054]	GO:0016791;GO:0005769;GO:0046856;GO:0034595;GO:0034596;GO:0042803;GO:0043812;GO:0052833;GO:0001921;GO:0008344;GO:0014898;GO:0031161;GO:0042532;GO:0048681;GO:0072583;GO:2000145;GO:2001135;GO:0045334;GO:0005737;GO:0005905;GO:0030424;GO:0030425;GO:0043025;GO:0043231;GO:0055037;GO:0043491
ENSACAG00000037842	3	70130420	70153926	23507	1	0	0	0	0	0	0	outlier_P_val_combined	TNFSF11	3	-1	TNF superfamily member 11 [Source:HGNC Symbol;Acc:HGNC:11926]	GO:0016020;GO:0005515;GO:0005164;GO:0006955
ENSACAG00000024802	3	87412874	87495042	82169	0	0	0	0	1	0	0	outlier_P_val_combined	TBC1D4	3	1	TBC1 domain family member 4 [Source:HGNC Symbol;Acc:HGNC:19165]	GO:0005096;;GO:0016192;GO:0005829;GO:0032869
ENSACAG00000016796	3	98774842	98775831	990	1	0	0	0	0	0	0	outlier_P_val_combined;outlier_env_PC3	GPR18	3	-1	G protein-coupled receptor 18 [Source:HGNC Symbol;Acc:HGNC:4472]	GO:0016020;GO:0004930;GO:0007186;GO:0005886;GO:0031410;GO:0007165;GO:0035025;GO:0030659;GO:0007200;GO:0002300;GO:0002305;GO:0002689;GO:0032720
ENSACAG00000020972	3	98798458	98799570	1113	1	0	0	0	0	0	0	outlier_P_val_combined;outlier_env_PC3		3	-1		GO:0016020;GO:0004930;GO:0007186;GO:0005886;GO:0007165;GO:0002376;GO:0002312;GO:0002250;GO:0008142
ENSACAG00000011617	3	110242962	110271513	28552	1	0	0	0	0	0	0	outlier_P_val_combined;outlier_nightlight;outlier_per_impervious;outlier_urban_PC1	GABRB3	3	-1	gamma-aminobutyric acid type A receptor subunit beta3 [Source:HGNC Symbol;Acc:HGNC:4083]	GO:0016020;GO:0004888;GO:0005216;GO:0006811;GO:0005230;GO:0034220;GO:0004890;GO:0005886;GO:0045202;GO:0043005;GO:0097060;GO:0005254;GO:1902476;GO:0045211;GO:0030594;GO:0006821;GO:0034707;GO:1902711;GO:0022851;GO:0042802;GO:0007214;GO:0071420;GO:1904862
ENSACAG00000011363	3	110466316	110561535	95220	0	1	0	0	0	0	0	outlier_P_val_combined	GABRA5	3	1	gamma-aminobutyric acid type A receptor subunit alpha5 [Source:HGNC Symbol;Acc:HGNC:4079]	GO:0016020;GO:0004888;GO:0005216;GO:0006811;GO:0006821;GO:0005230;GO:0034220;GO:0004890;GO:0007214;GO:0005886;GO:0045202;GO:0043005;GO:0032590;GO:0098794;GO:0097060;GO:0005254;GO:1902476;GO:0045211;GO:0034707;GO:0008503;GO:0005237;GO:0022851;GO:0051932;GO:0060078;GO:1902711;GO:0001662;GO:0008306;GO:0048666;GO:0060119;GO:0060384;GO:0090102;GO:0005654;GO:0005829;GO:0030425;GO:0044297;GO:0099505;GO:…
ENSACAG00000017052	3	121765202	121796572	31371	0	1	0	0	0	0	0	outlier_P_val_combined	GRPR	3	1	gastrin releasing peptide receptor [Source:HGNC Symbol;Acc:HGNC:4609]	GO:0016020;GO:0004930;GO:0007186;GO:0008528;GO:0007165;GO:0007218;GO:0008188;GO:0007200;GO:0035176;GO:0036343;GO:0042127;GO:0043207;GO:0061744;GO:0005886;GO:1903942;GO:2000987
ENSACAG00000011590	3	122156793	122255500	98708	0	0	0	0	1	0	0	outlier_P_val_combined	REPS2	3	1	RALBP1 associated Eps domain containing 2 [Source:HGNC Symbol;Acc:HGNC:9963]	GO:0005509;GO:0005515;GO:0005886;GO:0046872;GO:0005737;GO:0006897;GO:0016197
ENSACAG00000007227	3	125817728	125832498	14771	0	1	0	0	0	0	0	outlier_P_val_combined		3	1		GO:0046872;GO:0006355;GO:0003677;GO:0005634;GO:0001541;GO:0007281;GO:0007283;GO:0009566;GO:0009791;GO:0035264;GO:0048599;GO:0048872;GO:0060746
ENSACAG00000017837	3	137146911	137175217	28307	0	0	0	1	0	0	0	outlier_P_val_combined	CRYAA	3	-1	crystallin alpha A [Source:HGNC Symbol;Acc:HGNC:2388]	GO:0005212;GO:0046872;GO:0005634;GO:0005737;GO:0051082;GO:0002088;GO:0043066;GO:0042026;GO:0009408
ENSACAG00000003165	3	138003141	138047548	44408	0	0	0	0	1	0	0	outlier_P_val_combined	UMODL1	3	-1	uromodulin like 1 [Source:HGNC Symbol;Acc:HGNC:12560]	GO:0005509;GO:0005515;GO:0005576;GO:0030414;GO:0016020;GO:0005615;GO:0009986;GO:0007338;GO:0010468;GO:0042981;GO:0048609;GO:0060612;GO:0097211;GO:2000354;GO:0009897;GO:0071944;GO:0050793;GO:1904708;GO:2000241;
ENSACAG00000005450	3	138430803	138493838	63036	1	0	0	0	0	0	0	outlier_P_val_combined;outlier_env_PC2;outlier_nightlight;outlier_per_impervious	MX1	3	-1	MX dynamin like GTPase 1 [Source:HGNC Symbol;Acc:HGNC:7532]	GO:0005525;GO:0003924;GO:0005737;GO:0048471;GO:0051607;GO:0005829;GO:0042802;GO:0031965;GO:0009615;GO:0045071;GO:0070106;GO:0140374;GO:0000166;GO:0005634;GO:0016020;GO:0008017;GO:0005874
ENSACAG00000005358	3	138792591	139226604	434014	0	1	1	0	0	0	0	outlier_P_val_combined;outlier_canopy_cover;outlier_urban_PC1	DSCAM	3	1	DS cell adhesion molecule [Source:HGNC Symbol;Acc:HGNC:3039]	GO:0005515;GO:0007155;GO:0005886;GO:0007411;GO:0016020;GO:0030424;GO:0045202;GO:0098632;GO:0007156;GO:0070593;GO:0007399;GO:1990782;GO:1990890;GO:0007162;GO:0007626;GO:0038007;GO:0042327;GO:0048813;GO:0048842;GO:0060060;GO:0030425;GO:0030426;GO:0043025
ENSACAG00000005089	3	142359868	142403094	43227	0	1	1	0	0	0	0	outlier_P_val_combined;outlier_canopy_cover	RCAN1	3	1	regulator of calcineurin 1 [Source:HGNC Symbol;Acc:HGNC:3040]	GO:0003676;GO:0019722;GO:0005634;GO:0005737;GO:0008597;GO:0002931;GO:0006979;GO:0007614;GO:0031987;GO:0033173;GO:0048741;GO:0070885
ENSACAG00000005480	3	144518813	144523676	4864	1	0	0	0	0	0	0	outlier_P_val_combined	HMGB2	3	1	high mobility group box 2 [Source:HGNC Symbol;Acc:HGNC:5000]	GO:0006357;GO:0005634;GO:0003677;GO:0008301;GO:0000976;GO:0000987;GO:0003684;GO:0003690;GO:0003713;GO:0019904;GO:0042056;GO:0050786;GO:0001938;GO:0002437;GO:0007283;GO:0007289;GO:0008584;GO:0010628;GO:0010629;GO:0032496;GO:0032728;GO:0045089;GO:0045648;GO:0045654;GO:0045892;GO:0045893;GO:0045944;GO:0048545;GO:0050767;GO:0050829;GO:0050830;GO:0050918;GO:0060326;GO:0071222;GO:0072091;GO:1902042;GO:…
ENSACAG00000002543	3	145661897	145677803	15907	0	1	1	1	0	0	0	outlier_P_val_combined;outlier_nightlight;outlier_per_impervious;outlier_urban_PC1	SOD1	3	-1	superoxide dismutase 1 [Source:HGNC Symbol;Acc:HGNC:11179]	GO:0005507;GO:0046872;GO:0006801;GO:0005739;GO:0005634;GO:0005829;GO:0016491;GO:0004784;GO:0019430;GO:1904115;GO:0005777;GO:0008270;GO:0030346;GO:0031267;GO:0042802;GO:0051087;GO:0000302;GO:0000303;GO:0001541;GO:0001819;GO:0001895;GO:0002262;GO:0006749;GO:0006879;GO:0006979;GO:0007283;GO:0007605;GO:0007626;GO:0008089;GO:0008090;GO:0008217;GO:0009408;GO:0010033;GO:0019226;GO:0032287;GO:0032930;GO:…
ENSACAG00000007968	3	168862553	168948921	86369	0	1	0	0	0	0	0	outlier_P_val_combined	MORC1	3	1	MORC family CW-type zinc finger 1 [Source:HGNC Symbol;Acc:HGNC:7198]	GO:0008270;GO:0046872;GO:0005634;GO:0001662;GO:0007283;GO:0010629;GO:0040029;GO:2000143;GO:0001673;GO:0032197;GO:0141005;GO:0044727
ENSACAG00000007942	3	169133539	169141403	7865	1	0	0	0	0	0	0	outlier_P_val_combined		3	1		GO:0002376;GO:0045087;GO:0002250
ENSACAG00000006453	3	170647288	170771168	123881	1	0	0	0	0	0	0	outlier_P_val_combined;outlier_canopy_cover;outlier_nightlight;outlier_per_impervious;outlier_urban_PC1	CBLB	3	1	Cbl proto-oncogene B [Source:HGNC Symbol;Acc:HGNC:1542]	GO:0005509;GO:0004842;GO:0007166;GO:0023051;GO:0001784;GO:0005829;GO:0005654;GO:0050852;GO:0030155;GO:0050860;GO:0045732;GO:0002669;GO:0006955;GO:0031398;GO:0035556;GO:0042110;GO:2000583;GO:0030163;GO:0002870;GO:0035739;GO:2000562;GO:0016740;GO:0005886;GO:0046872;GO:0005737;GO:0007165;GO:0016567;GO:0061630;GO:0017124;GO:0045121;GO:0030971
ENSACAG00000011843	3	173647968	173691576	43609	1	0	0	0	0	0	0	outlier_P_val_combined	SENP7	3	1	SUMO specific peptidase 7 [Source:HGNC Symbol;Acc:HGNC:30402]	GO:0006508;GO:0008234;GO:0005634;GO:0005737;GO:0016787;GO:0008233;GO:0070139;GO:0016926;GO:0140374
ENSACAG00000009857	3	176552757	176590885	38129	1	1	0	0	0	0	0	outlier_P_val_combined	DRD3	3	-1	dopamine receptor D3 [Source:HGNC Symbol;Acc:HGNC:3024]	GO:0016020;GO:0004930;GO:0007186;GO:0005886;GO:0004952;GO:0007195;GO:0007165;GO:0045202;GO:0014059;GO:0007200;GO:0071880;GO:0001591;GO:0001963;GO:0002031;GO:0006874;GO:0007191;GO:0032467;GO:0034776;GO:0042220;GO:0043266;GO:0048148;GO:0050482;GO:0050709;GO:0051481;GO:0051967;GO:0060134;GO:0060158
ENSACAG00000005092	3	184556925	184568773	11849	1	0	0	0	0	0	0	outlier_P_val_combined		3	1	high mobility group box 1 [Source:HGNC Symbol;Acc:HGNC:4983]	GO:0003677;GO:0005634;GO:0007165;GO:0006357;GO:0005694;GO:0003690;GO:0003725;GO:0003727;GO:0005125;GO:0008301;GO:0010858;GO:0030295;GO:0001654;GO:0001773;GO:0001934;GO:0001935;GO:0002270;GO:0002281;GO:0002643;GO:0002840;GO:0006284;GO:0010508;GO:0030324;GO:0032727;GO:0032728;GO:0032731;GO:0032755;GO:0032760;GO:0034137;GO:0034145;GO:0035767;GO:0045089;GO:0045639;GO:0045819;GO:0045944;GO:0051384;GO:…
ENSACAG00000002246	3	187423022	187445584	22563	0	0	0	0	1	0	0	outlier_P_val_combined	CRYL1	3	-1	crystallin lambda 1 [Source:HGNC Symbol;Acc:HGNC:18246]	GO:0016491;GO:0016616;GO:0070403;GO:0006631;GO:0005737;GO:0042803;GO:0050104;GO:0019640;GO:0005829
ENSACAG00000015032	3	199188815	199427619	238805	0	1	1	0	0	0	0	outlier_P_val_combined	GRM5	3	1	glutamate metabotropic receptor 5 [Source:HGNC Symbol;Acc:HGNC:4597]	GO:0016020;GO:0004930;GO:0007186;GO:0005886;GO:0007165;GO:0001640;GO:0007216;GO:0051966;GO:0098839;GO:0060078;GO:0007196;GO:0099530;GO:0099583;GO:0099566;GO:0007268;GO:0008066;GO:0042802;GO:0001932;GO:0006448;GO:0007611;GO:0007612;GO:0007626;GO:0035584;GO:0048169;GO:0050808;GO:0050890;GO:0099553;GO:1904646;GO:0005737;GO:0043005;GO:0098685;GO:0007200;GO:0050804
ENSACAG00000002739	3	200019300	200029207	9908	0	1	1	0	0	0	0	outlier_P_val_combined	FZD4	3	1	frizzled class receptor 4 [Source:HGNC Symbol;Acc:HGNC:4042]	GO:0016020;GO:0005515;GO:0004888;GO:0016055;GO:0007166;GO:0042813;GO:0005886;GO:0060070;GO:0007165;GO:0017147;GO:0001540;GO:0004896;GO:0019955;GO:0030165;GO:0031625;GO:0038023;GO:0042803;GO:0044877;GO:0046982;GO:0001553;GO:0001568;GO:0001570;GO:0007223;GO:0007605;GO:0010812;GO:0019221;GO:0030947;GO:0031987;GO:0034446;GO:0035426;GO:0042701;GO:0045893;GO:0061299;GO:0061301;GO:0061304;GO:0110135;GO:…
ENSACAG00000039755	3	200292868	200400047	107180	0	0	0	1	0	0	0	outlier_P_val_combined;outlier_per_impervious;outlier_urban_PC1	HIKESHI	3	-1	heat shock protein nuclear import factor hikeshi [Source:HGNC Symbol;Acc:HGNC:26938]	;GO:0005634;GO:0005829;GO:0015031;GO:0061608;GO:0006606;GO:0005654;GO:0016604;GO:0005737;GO:0016607;GO:0030324;GO:0007030;GO:0030544;GO:0034605
ENSACAG00000010239	4	21554203	21580215	26013	1	0	0	0	0	0	0	outlier_P_val_combined;outlier_env_PC1	RIPK2	4	-1	receptor interacting serine/threonine kinase 2 [Source:HGNC Symbol;Acc:HGNC:10020]	GO:0005524;GO:0004672;GO:0006468;GO:0042981;GO:0000166;GO:0004674;GO:0045087;GO:0008152;GO:0004706;GO:0043123;GO:0005102;GO:0030274;GO:0042802;GO:0042803;GO:0050700;GO:0089720;GO:0001961;GO:0002250;GO:0002827;GO:0007249;GO:0010800;GO:0031398;GO:0031663;GO:0032722;GO:0032729;GO:0032731;GO:0032743;GO:0032755;GO:0032760;GO:0032874;GO:0033138;GO:0034134;GO:0034142;GO:0042098;GO:0043065;GO:0043330;GO:…
ENSACAG00000005760	4	28522776	28667035	144260	0	1	1	0	0	0	0	outlier_P_val_combined	CHD7	4	1	chromodomain helicase DNA binding protein 7 [Source:HGNC Symbol;Acc:HGNC:20626]	GO:0005515;GO:0005524;GO:0000166;GO:0005634;GO:0006338;GO:0016787;GO:0042472;GO:0003677;GO:0042393;GO:0003682;GO:0000785;GO:0010468;GO:0007417;GO:0000978;GO:1990841;GO:0001501;GO:0001568;GO:0001974;GO:0003007;GO:0003222;GO:0003226;GO:0007512;GO:0007605;GO:0007626;GO:0007628;GO:0008015;GO:0009617;GO:0010880;GO:0021545;GO:0021553;GO:0021772;GO:0030217;GO:0030540;GO:0035116;GO:0035904;GO:0035909;GO:…
ENSACAG00000016229	4	31403850	31543196	139347	0	1	0	0	0	0	0	outlier_P_val_combined	PREX2	4	1	phosphatidylinositol-3,4,5-trisphosphate dependent Rac exchange factor 2 [Source:HGNC Symbol;Acc:HGNC:22950]	GO:0005515;GO:0035556;GO:0005085;GO:0005886;GO:0007186;GO:0005096;GO:0008344;GO:0048813;GO:0023051;GO:0043491
ENSACAG00000008639	4	39553275	39618270	64996	1	0	0	0	0	0	0	outlier_P_val_combined	YES1	4	-1	YES proto-oncogene 1, Src family tyrosine kinase [Source:HGNC Symbol;Acc:HGNC:12841]	GO:0005515;GO:0005524;GO:0004672;GO:0006468;GO:0004713;GO:0016740;GO:0000166;GO:0007169;GO:0030154;GO:0016301;GO:0016310;GO:0045087;GO:0005102;GO:0004715;GO:0031234;GO:0001784;GO:0019899;GO:0044325;GO:0005794;GO:0005829;GO:0005886
ENSACAG00000008729	4	39652763	39681762	29000	1	0	0	0	0	0	0	outlier_P_val_combined;outlier_env_PC1;outlier_canopy_cover	ADCYAP1	4	1	adenylate cyclase activating polypeptide 1 [Source:HGNC Symbol;Acc:HGNC:241]	GO:0005576;GO:0005179;GO:0005184;GO:0043005;GO:0070374;GO:0045944;GO:0031175;GO:0043204;GO:0007189;GO:0007218;GO:0051428;GO:0032880;GO:0005102;GO:0016521;GO:0008277;GO:0019933;GO:0071651
ENSACAG00000013333	4	42837624	42870410	32787	1	0	0	0	0	0	0	outlier_P_val_combined	PTPN2	4	-1	protein tyrosine phosphatase non-receptor type 2 [Source:HGNC Symbol;Acc:HGNC:9650]	GO:0004725;GO:0016311;GO:0016791;GO:0006470;GO:0016787;GO:0004721;GO:0005783;GO:0005178;GO:0019901;GO:0019905;GO:0030971;GO:0097677;GO:0000122;GO:0008285;GO:0008286;GO:0010804;GO:0010888;GO:0030183;GO:0030217;GO:0030218;GO:0042059;GO:0042532;GO:0042593;GO:0045650;GO:0045722;GO:0046627;GO:0050728;GO:0050860;GO:0050922;GO:0060336;GO:0060339;GO:0070104;GO:0070373;GO:1902202;GO:1902206;GO:1902215;GO:…
ENSACAG00000011729	4	46965071	46987821	22751	1	0	0	0	0	0	0	outlier_P_val_combined	CD226	4	-1	CD226 molecule [Source:HGNC Symbol;Acc:HGNC:16961]	GO:0002729;GO:0016020;GO:0009897;GO:0002860;GO:0002891;GO:0032729;GO:0033005;GO:0050862;GO:0060369
ENSACAG00000003789	4	48326743	48502443	175701	0	1	0	0	0	0	0	outlier_canopy_cover	NETO1	4	-1	neuropilin and tolloid like 1 [Source:HGNC Symbol;Acc:HGNC:13823]	GO:0005515;GO:0014069;GO:0098839;GO:0098978;GO:0098685;GO:0045202;GO:0099645;GO:0007613;GO:0097120;GO:2000463;GO:0035255;GO:0008542;GO:0048169;GO:0060076;GO:0140231;GO:0016020
ENSACAG00000004337	4	59353564	59545908	192345	0	0	1	0	0	0	0	outlier_P_val_combined	PHACTR1	4	-1	phosphatase and actin regulator 1 [Source:HGNC Symbol;Acc:HGNC:20990]	;GO:0045202;GO:0005634;GO:0003779;GO:0048870;GO:0004864;GO:0021987;GO:0031032;GO:0043149;GO:0140059;GO:2001222;GO:0005829;GO:0030036
ENSACAG00000011971	4	76362230	76483253	121024	1	0	0	0	0	0	0	outlier_P_val_combined	DIAPH1	4	1	diaphanous related formin 1 [Source:HGNC Symbol;Acc:HGNC:2876]	GO:0030036;GO:0003779;GO:0016043;GO:0031267;GO:0008360;GO:0032886;GO:0007010;GO:0044325;GO:0051279;GO:0035372;GO:0051493;GO:0071420;GO:0072686;GO:0005884;GO:0030041
ENSACAG00000013168	4	77930419	78043046	112628	1	0	0	0	0	0	0	outlier_P_val_combined	ANKHD1	4	-1	ankyrin repeat and KH domain containing 1 [Source:HGNC Symbol;Acc:HGNC:24714]	GO:0003676;GO:0005515;GO:0003723;GO:0005737;GO:0045087
ENSACAG00000002140	4	79267006	79275622	8617	1	0	0	0	0	0	0	outlier_P_val_combined	STING1	4	1	stimulator of interferon response cGAMP interactor 1 [Source:HGNC Symbol;Acc:HGNC:27962]	GO:0002218;GO:0032481;GO:0016020;GO:0000166;GO:1902600;GO:0031410;GO:0045087;GO:0061709;GO:0005789;GO:0048471;GO:0051607;GO:0019901;GO:0031625;GO:0035438;GO:0042802;GO:0042803;GO:0061507;GO:0000045;GO:0002230;GO:0010468;GO:0016239;GO:0032728;GO:0035458;GO:0045944;GO:0050727;GO:0051259;GO:0071360;GO:0071407;GO:0005776;GO:0000421;GO:0005654;GO:0005737;GO:0005741;GO:0005768;GO:0005777;GO:0005783;GO:…
ENSACAG00000001823	4	85612001	85635151	23151	0	0	0	0	1	0	0	outlier_P_val_combined;outlier_canopy_cover;outlier_urban_PC1		4	1		GO:0005524;GO:0008017;GO:0007018;GO:0003777;GO:0000166;GO:0003774;GO:0005874;GO:0005871;GO:0051256;GO:0016887
ENSACAG00000009873	4	90486024	90513339	27316	0	0	0	0	0	1	0	outlier_P_val_combined;outlier_nightlight;outlier_per_impervious;outlier_urban_PC1	IDH1	4	1	isocitrate dehydrogenase (NADP(+)) 1 [Source:HGNC Symbol;Acc:HGNC:5382]	GO:0000287;GO:0016616;GO:0051287;GO:0004450;GO:0006102;GO:0046872;GO:0005739;GO:0005829;GO:0016491;GO:0006099;GO:0008152;GO:0005777;GO:0042802;GO:0042803;GO:0006097;GO:0006103;GO:0006739;GO:0006749;GO:0006979;GO:0060696;GO:0071071;GO:0005737
ENSACAG00000008478	4	98444766	98508766	64001	1	0	0	0	0	0	0	outlier_P_val_combined	JAK1	4	1	Janus kinase 1 [Source:HGNC Symbol;Acc:HGNC:6190]	GO:0016020;GO:0005524;GO:0004672;GO:0006468;GO:0035556;GO:0004713;GO:0004715;GO:0005856;GO:0016740;GO:0000166;GO:0030154;GO:0016301;GO:0016310;GO:0005829;GO:0012505;GO:0019221;GO:0007259;GO:0005131;GO:0019903;GO:0031625;GO:0034112;GO:0038110;GO:0046677;GO:0150105;GO:1903672;GO:0005634;GO:0005737;GO:0060397;GO:0060333;GO:0060337;GO:0035723;GO:0035771;GO:0038113;GO:0038154;GO:0070102;GO:1900182;GO:…
ENSACAG00000007036	4	102028544	102064460	35917	0	0	0	1	0	0	0	outlier_P_val_combined	OMA1	4	1	OMA1 zinc metallopeptidase [Source:HGNC Symbol;Acc:HGNC:29661]	GO:0006508;GO:0004222;GO:0016020;GO:0046872;GO:0016787;GO:0008233;GO:0008237;GO:0034982;GO:0005743;GO:0002024;GO:0006006;GO:0006515;GO:0006629;GO:0007005;GO:0010637;GO:0016540;GO:0031638;GO:0033108;GO:0042407;GO:0043065;GO:0097009;GO:0120162;GO:0140467;GO:0140468;GO:1903850;GO:0005739;GO:0031966;GO:0005758
ENSACAG00000044217	4	102840790	103125800	285011	0	1	1	0	0	0	0	outlier_P_val_combined	DAB1	4	1	DAB adaptor protein 1 [Source:HGNC Symbol;Acc:HGNC:2661]	;GO:0007155;GO:0043231;GO:0007628;GO:0001764;GO:0021795;GO:0030182;GO:0050771;GO:0048471;GO:0045666;GO:0007162;GO:0016358;GO:0021766;GO:0021799;GO:0007259;GO:0007264;GO:0021589;GO:0021813;GO:0021942;GO:0046426;GO:0048712;GO:0051645;GO:0021517;GO:0097477;GO:0007409;GO:0048708;GO:0097475;GO:0140650
ENSACAG00000014406	4	108899377	108908064	8688	0	1	1	0	0	0	0	outlier_P_val_combined	B4GALT2	4	1	beta-1,4-galactosyltransferase 2 [Source:HGNC Symbol;Acc:HGNC:925]	GO:0016757;GO:0005975;GO:0016020;GO:0016740;GO:0005794;GO:0046872;GO:0032580;GO:0006486;GO:0000139;GO:0008378;GO:0070085;GO:0007420;GO:0007613;GO:0007626;GO:0008542;GO:0021680;GO:0005654;GO:0043231
ENSACAG00000007289	4	113496892	113502926	6035	0	1	0	0	0	0	0	outlier_P_val_combined	DMRTA2	4	-1	DMRT like family A2 [Source:HGNC Symbol;Acc:HGNC:13908]	GO:0005515;GO:0006355;GO:0005634;GO:0000981;GO:0006357;GO:0000978;GO:0007281;GO:0007548;GO:0043565;GO:1990837;GO:0002052;GO:0021796;GO:0035914;GO:0048665;GO:0071542;GO:0042802;GO:0007405;GO:0048863;GO:0048866
ENSACAG00000008779	4	115063613	115297091	233479	1	0	0	0	0	0	0	outlier_P_val_combined	LRP8	4	-1	LDL receptor related protein 8 [Source:HGNC Symbol;Acc:HGNC:6700]	GO:0005509;GO:0005515;GO:0016020;GO:0005886;GO:0045202;GO:0006897;GO:0005901;GO:0001540;GO:0030229;GO:0034185;GO:0038025;GO:0048306;GO:0007268;GO:0021517;GO:0021541;GO:0021766;GO:0021819;GO:0038026;GO:0042981;GO:0045088;GO:0048813;GO:0050731;GO:0050804;GO:0061003;GO:1900006;GO:0005615;GO:0009986;GO:0043235
ENSACAG00000016065	4	122805745	122826851	21107	0	0	0	0	0	0	1	outlier_P_val_combined;outlier_canopy_cover;outlier_env_PC1	rh2	4	-1	RH2 opsin [Source:NCBI gene (formerly Entrezgene);Acc:100553640]	GO:0016020;GO:0004930;GO:0007186;GO:0007601;GO:0007602;GO:0046872;GO:0007165;GO:0008020;GO:0009584;GO:0071482;GO:0001750;GO:0009881;GO:0050896;GO:0016037;GO:0016038
ENSACAG00000016147	4	122995192	123024263	29072	0	0	1	0	0	0	0	outlier_P_val_combined;outlier_canopy_cover	IP6K3	4	1	inositol hexakisphosphate kinase 3 [Source:HGNC Symbol;Acc:HGNC:17269]	GO:0016301;GO:0032958;GO:0016740;GO:0005634;GO:0005737;GO:0016310;GO:0046854;GO:0000828;GO:0000831;GO:0040011;GO:0046488
ENSACAG00000016163	4	123042437	123184648	142212	0	0	0	0	1	0	0	outlier_P_val_combined;outlier_canopy_cover	ITPR3	4	-1	inositol 1,4,5-trisphosphate receptor type 3 [Source:HGNC Symbol;Acc:HGNC:6182]	GO:0016020;GO:0055085;GO:0005216;GO:0006811;GO:0070588;GO:0005783;GO:0005262;GO:0006816;GO:0005220;GO:0070679;GO:0005886;GO:0005737;GO:0005509;GO:0005789;GO:0012505;GO:0035091;GO:0016529;GO:0051209;GO:0043231;GO:0019722;GO:0030667;GO:0015278;GO:0007613;GO:0050913;GO:0050916;GO:0050917;GO:0051592;GO:0060291;GO:0005634;GO:0005654;GO:0005730;GO:0043235;GO:0034220;GO:0055074;GO:0098554
ENSACAG00000004809	4	133197570	133270787	73218	1	0	0	0	0	0	0	outlier_P_val_combined	ADORA1	4	-1	adenosine A1 receptor [Source:HGNC Symbol;Acc:HGNC:262]	GO:0016020;GO:0004930;GO:0007186;GO:0001609;GO:0001973;GO:0005886;GO:0030425;GO:0045202;GO:0007165;GO:0050896;GO:0002686;GO:0003093;GO:0050728;GO:0051930;GO:0060079;GO:0070256;GO:1900453;GO:0043197;GO:0010035;GO:0014074;GO:0050900;GO:0060292;GO:0070254
ENSACAG00000013632	4	141903703	142470323	566621	0	0	0	0	1	0	0	outlier_P_val_combined		4	1		GO:0016020;GO:0005515;GO:0004725;GO:0016311;GO:0016791;GO:0006470;GO:0016787;GO:0004721
ENSACAG00000028517	4	143157281	143170056	12776	1	0	0	0	0	0	0	outlier_P_val_combined;outlier_canopy_cover	SLPI	4	1	secretory leukocyte peptidase inhibitor [Source:HGNC Symbol;Acc:HGNC:11092]	GO:0005576;GO:0030414;GO:0042742;GO:0003677;GO:0003729;GO:0004866;GO:0004867;GO:0019899;GO:0006955;GO:0019731;GO:0032496;GO:0035821;GO:0045071;GO:0045087;GO:0005615;GO:0005794
ENSACAG00000005817	4	153722931	153833532	110602	0	1	0	0	0	0	0	outlier_P_val_combined	CHRNA4	4	-1	cholinergic receptor nicotinic alpha 4 subunit [Source:HGNC Symbol;Acc:HGNC:1958]	GO:0016020;GO:0004888;GO:0005216;GO:0006811;GO:0005230;GO:0034220;GO:0045211;GO:0022848;GO:0005886;GO:0045202;GO:0043005;GO:0097060;GO:0060078;GO:0007271;GO:0060079;GO:0015464;GO:0001666;GO:0006281;GO:0006979;GO:0007165;GO:0035094;GO:0035095;GO:0050877;GO:0050890;GO:0005892
ENSACAG00000006031	4	154306919	154340761	33843	1	0	0	0	0	0	0	outlier_P_val_combined	PTK6	4	-1	protein tyrosine kinase 6 [Source:HGNC Symbol;Acc:HGNC:9617]	GO:0005515;GO:0005524;GO:0004672;GO:0006468;GO:0004713;GO:0016740;GO:0000166;GO:0007169;GO:0030154;GO:0016301;GO:0016310;GO:0045087;GO:0005102;GO:0004715;GO:0031234;GO:0042802;GO:0010976;GO:0016477;GO:0045926;GO:0060575;GO:0071300;GO:0001726;GO:0005634;GO:0005654;GO:0005737;GO:0005829;GO:0005886;GO:0016604
ENSACAG00000024839	4	154347535	154393333	45799	1	0	0	0	0	0	0	outlier_P_val_combined	SRMS	4	-1	src-related kinase lacking C-terminal regulatory tyrosine and N-terminal myristylation sites [Source:HGNC Symbol;Acc:HGNC:11298]	GO:0005515;GO:0005524;GO:0004672;GO:0006468;GO:0004713;GO:0016740;GO:0000166;GO:0007169;GO:0030154;GO:0016301;GO:0016310;GO:0045087;GO:0005102;GO:0004715;GO:0031234;GO:0005737;GO:1904263
ENSACAG00000003631	4	156380654	156450068	69415	1	0	0	0	0	0	0	outlier_P_val_combined;outlier_env_PC2;outlier_nightlight;outlier_urban_PC1	ZBTB46	4	1	zinc finger and BTB domain containing 46 [Source:HGNC Symbol;Acc:HGNC:16094]	GO:0005515;GO:0006357;GO:0046872;GO:0030853;GO:0045650;GO:0045656;GO:2001199;GO:2001200;GO:0000976;GO:0001227;GO:0000122;GO:0000785;GO:0002273;GO:0002695;GO:0030225;GO:0030851;GO:0097028
ENSACAG00000005073	5	447399	516161	68763	0	0	0	0	1	0	0	outlier_P_val_combined;outlier_canopy_cover;outlier_urban_PC1		5	1		GO:0005524;GO:0004672;GO:0006468;GO:0004674;GO:0004697;GO:0016740;GO:0000166;GO:0046872;GO:0005737;GO:0016301;GO:0016310;GO:0035556
ENSACAG00000012501	5	10216284	10232711	16428	1	0	0	0	0	0	0	outlier_P_val_combined;outlier_env_PC3		5	1		GO:0016787;GO:0003677;GO:0005524;GO:0000166;GO:0046872;GO:0005737;GO:0004386;GO:0003723;GO:0003724;GO:0002376;GO:0008270;GO:0045087;GO:0003725;GO:0050896;GO:0003727;GO:0039536;GO:0140374
ENSACAG00000011077	5	13474406	13704933	230528	1	0	0	0	0	0	0	outlier_P_val_combined	CACNA1C	5	1	calcium voltage-gated channel subunit alpha1 C [Source:HGNC Symbol;Acc:HGNC:1390]	GO:0016020;GO:0055085;GO:0005216;GO:0006811;GO:0005245;GO:0070588;GO:0005891;GO:0005886;GO:0005737;GO:0005516;GO:0014069;GO:0086002;GO:0086012;GO:0086091;GO:0007204;GO:0008331;GO:0086007;GO:0086056;GO:0086045;GO:0098912;GO:1990454;GO:0051393;GO:0098911;GO:0002520;GO:0007507;GO:0035115;GO:0043010;GO:0061337;GO:0061577;GO:0046872;GO:0045202;GO:0005262;GO:0006816;GO:0098703;GO:0030425;GO:0043204;GO:…
ENSACAG00000016940	5	16674083	16845817	171735	0	1	0	0	0	0	0	outlier_P_val_combined	HIPK2	5	-1	homeodomain interacting protein kinase 2 [Source:HGNC Symbol;Acc:HGNC:14402]	GO:0005524;GO:0004672;GO:0006468;GO:0000166;GO:0005634;GO:0005737;GO:0004674;GO:0003713;GO:0045944;GO:0003714;GO:0045892;GO:0004713;GO:0016605;GO:0007224;GO:0042771;GO:0046332;GO:0000122;GO:0010494;GO:0043524;GO:0008284;GO:0005654;GO:0032991;GO:0046330;GO:0008283;GO:0001934;GO:0003016;GO:0060425;GO:0007179;GO:0007628;GO:0008344;GO:0009952;GO:0050882;GO:0046790;GO:0010842;GO:0030182;GO:0030511;GO:…
ENSACAG00000016051	5	18230726	18249537	18812	1	0	0	0	0	0	0	outlier_P_val_combined	HCFC2	5	1	host cell factor C2 [Source:HGNC Symbol;Acc:HGNC:24972]	GO:0005515;GO:0005634;GO:0006338;GO:0006355;GO:0003713;GO:0045893;GO:0035097;GO:0005654;GO:0005737;GO:0005829;GO:0005886;GO:0016604;GO:0044665;GO:0048188;GO:0071339;GO:0003712;GO:0006357;GO:0034139;GO:0140374;GO:1902615
ENSACAG00000015400	5	19168211	19229122	60912	1	0	0	0	0	0	0	outlier_canopy_cover	POLR3B	5	1	RNA polymerase III subunit B [Source:HGNC Symbol;Acc:HGNC:30348]	GO:0003677;GO:0003899;GO:0006351;GO:0032549;GO:0016740;GO:0046872;GO:0005634;GO:0016779;GO:0001056;GO:0005666;GO:0032728;GO:0045089;GO:0000428;GO:0034062;GO:0008270;GO:0071667;GO:0042796;GO:0005737
ENSACAG00000015113	5	19529954	19797839	267886	0	1	0	0	0	0	0	outlier_P_val_combined	ABTB3	5	1	BTB domain containing 11 [Source:HGNC Symbol;Acc:HGNC:23844]	GO:0005515;GO:0030165;GO:0035640;GO:0035249;GO:0098978;GO:0050821;GO:0060395
ENSACAG00000007922	5	24201922	24240837	38916	0	0	1	0	0	0	0	outlier_P_val_combined;outlier_nightlight;outlier_per_impervious;outlier_urban_PC1	SUN2	5	-1	Sad1 and UNC84 domain containing 2 [Source:HGNC Symbol;Acc:HGNC:14210]	GO:0016020;GO:0005635;GO:0043495;GO:0021817;GO:0030335;GO:0031022;GO:0051642;GO:0000781;GO:0000794;GO:0005637;GO:0034993;GO:0031965;GO:0005521;GO:0042802;GO:0140444;GO:0090292
ENSACAG00000005148	5	26109570	26191087	81518	1	1	0	0	0	0	0	outlier_P_val_combined;outlier_canopy_cover	EP300	5	1	E1A binding protein p300 [Source:HGNC Symbol;Acc:HGNC:3373]	GO:0005515;GO:0006355;GO:0008270;GO:0005634;GO:0003712;GO:0003713;GO:0016573;GO:0004402;GO:0000123;GO:0016740;GO:0046872;GO:0005737;GO:0045944;GO:0005667;GO:0016746;GO:0048511;GO:0050896;GO:0031490;GO:0002039;GO:0003677;GO:0003682;GO:0003684;GO:0004468;GO:0008013;GO:0010484;GO:0010485;GO:0016407;GO:0050681;GO:0051059;GO:0061733;GO:0061920;GO:0097157;GO:0097677;GO:0120301;GO:0140065;GO:0140068;GO:…
ENSACAG00000029213	5	33232291	33339540	107250	1	0	0	0	0	0	0	outlier_P_val_combined	KITLG	5	1	KIT ligand [Source:HGNC Symbol;Acc:HGNC:6343]	GO:0016020;GO:0007155;GO:0005173;GO:0005576;GO:0005886;GO:0008083;GO:0005856;GO:0005125;GO:0005737;GO:0042995;GO:0008284;GO:0030027;GO:0030175;GO:0001755;GO:0002687;GO:0002763;GO:0008584;GO:0033026;GO:0035162;GO:0035234;GO:0043066;GO:0045636;GO:0046579;GO:0050731;GO:0070668;GO:0097192;GO:1902035;GO:0005615;GO:0002244;GO:0002573;GO:0006915;GO:0007265;GO:0008283;GO:0033024;GO:0042098;GO:0042102;GO:…
ENSACAG00000000802	5	51170778	51233165	62388	1	0	0	0	0	0	0	outlier_P_val_combined	USP15	5	-1	ubiquitin specific peptidase 15 [Source:HGNC Symbol;Acc:HGNC:12613]	GO:0004843;GO:0016579;GO:0005634;GO:0005737;GO:0016787;GO:0008233;GO:0006508;GO:0008234;GO:0004197;GO:0005160;GO:0042802;GO:0046332;GO:0061649;GO:1990380;GO:0007179;GO:0030509;GO:0035520;GO:1900246;GO:0005829;GO:1905035;GO:0005654;GO:0016604;GO:0101005;GO:1902238;GO:0140673;GO:0030512
ENSACAG00000002988	5	54611984	54626220	14237	1	0	0	0	0	0	0	outlier_P_val_combined	IRAK4	5	-1	interleukin 1 receptor associated kinase 4 [Source:HGNC Symbol;Acc:HGNC:17967]	GO:0005524;GO:0007165;GO:0004672;GO:0006468;GO:0000287;GO:0004674;GO:0016740;GO:0000166;GO:0005886;GO:0005634;GO:0005737;GO:0016301;GO:0016310;GO:0035556;GO:0045087;GO:0043123;GO:0005149;GO:0002446;GO:0019221;GO:1990266;GO:0008063;GO:0071222;GO:0019901;GO:0070498;GO:0009986;GO:0038172
ENSACAG00000005400	5	80089385	80183079	93695	0	1	0	0	0	0	0	outlier_P_val_combined	HTT	5	-1	huntingtin [Source:HGNC Symbol;Acc:HGNC:4851]	GO:0005737;GO:0005634;GO:0002039;GO:0005522;GO:0019900;GO:0031072;GO:0034452;GO:0042802;GO:0044325;GO:0045505;GO:0048487;GO:0000132;GO:0006890;GO:0007030;GO:0031648;GO:0042297;GO:0043065;GO:0045724;GO:0047496;GO:1904504;GO:1905289;GO:1905337;GO:2001237;GO:0005654;GO:0005769;GO:0005770;GO:0005776;GO:0005783;GO:0005794;GO:0005814;GO:0005829;GO:0016234;GO:0030424;GO:0030425;GO:0030659;GO:0032991;GO:…
ENSACAG00000015904	5	86822429	86856885	34457	1	0	0	0	0	0	0	outlier_P_val_combined	TTLL1	5	1	tubulin tyrosine ligase like 1 [Source:HGNC Symbol;Acc:HGNC:1312]	GO:0036211;GO:0000166;GO:0005856;GO:0005524;GO:0042995;GO:0000226;GO:0005874;GO:0015631;GO:0005576;GO:0005929;GO:0070740;GO:0002395;GO:0003351;GO:0007288;GO:0021702;GO:0030317;GO:0035082;GO:0120197;GO:0120222;GO:0036064
ENSACAG00000015598	5	92785824	93050314	264491	0	0	1	0	0	0	0	outlier_P_val_combined;outlier_per_impervious	SEMA3C	5	1	semaphorin 3C [Source:HGNC Symbol;Acc:HGNC:10725]	GO:0005515;GO:0030215;GO:0005615;GO:0007411;GO:0007507;GO:0001755;GO:0009791;GO:0003151;GO:0003215;GO:0003148;GO:0001974;GO:0060666;GO:0001756;GO:0003350;GO:0021915;GO:0060174;GO:0071526;GO:0140074;GO:1905312;GO:0007165;GO:0050919;GO:0045499;GO:0030335;GO:0048843;GO:0005102;GO:0048731
ENSACAG00000015775	5	93087940	93121041	33102	1	0	0	0	0	0	0	outlier_P_val_combined;outlier_per_impervious	CD36	5	-1	CD36 molecule [Source:HGNC Symbol;Acc:HGNC:1663]	GO:0016020;GO:0005886;GO:0005794;GO:0005737;GO:0007155;GO:0009986;GO:0006869;GO:0006898;GO:0016324;GO:0045121;GO:0005041;GO:0005901;GO:0019915;GO:0042953;GO:0005044;GO:0001540;GO:0005324;GO:0008035;GO:0008289;GO:0015636;GO:0030169;GO:0035325;GO:0044877;GO:0070892;GO:0071813;GO:0150025;GO:1901480;GO:0000122;GO:0001954;GO:0006910;GO:0007166;GO:0007204;GO:0007263;GO:0009617;GO:0010628;GO:0010629;GO:…
ENSACAG00000006896	5	95485242	95877517	392276	0	1	1	0	0	0	0	outlier_P_val_combined;outlier_nightlight;outlier_urban_PC1	RELN	5	-1	reelin [Source:HGNC Symbol;Acc:HGNC:9957]	GO:0007417;GO:0070325;GO:0001764;GO:0005576;GO:0046872;GO:0005615;GO:0043005;GO:0016787;GO:0005886;GO:0070326;GO:0007411;GO:0007420;GO:0007612;GO:0007616;GO:0007626;GO:0008306;GO:0010001;GO:0010468;GO:0010976;GO:0016358;GO:0016477;GO:0021511;GO:0021517;GO:0021766;GO:0021800;GO:0021819;GO:0021987;GO:0030900;GO:0032008;GO:0035418;GO:0038026;GO:0048265;GO:0050731;GO:0050795;GO:0050804;GO:0051057;GO:…
ENSACAG00000008207	5	98166241	98291185	124945	0	1	1	0	0	0	0	outlier_P_val_combined	LRRK2	5	-1	leucine rich repeat kinase 2 [Source:HGNC Symbol;Acc:HGNC:18618]	GO:0005515;GO:0005525;GO:0005524;GO:0004672;GO:0006468;GO:0000166;GO:0048812;GO:0030424;GO:0005768;GO:0042391;GO:0004674;GO:0016301;GO:0016310;GO:0005829;GO:0030154;GO:0005102;GO:0005741;GO:0000149;GO:0019722;GO:0005764;GO:0070971;GO:0007030;GO:0016323;GO:0051018;GO:0045121;GO:0043204;GO:0060828;GO:0007005;GO:0010508;GO:0007029;GO:0098794;GO:0000287;GO:0003779;GO:0003924;GO:0005096;GO:0015631;GO:…
ENSACAG00000001732	5	112306736	112319901	13166	1	0	0	0	0	0	0	outlier_P_val_combined	TLR3	5	-1	toll like receptor 3 [Source:HGNC Symbol;Acc:HGNC:11849]	GO:0016020;GO:0005515;GO:0007165;GO:0004888;GO:0002224;GO:0006955;GO:0005615;GO:0031012;GO:0002376;GO:0006954;GO:0045087;GO:0003725;GO:0042802;GO:0002730;GO:0006952;GO:0009615;GO:0010628;GO:0032481;GO:0032722;GO:0032727;GO:0032728;GO:0032729;GO:0032735;GO:0032755;GO:0032757;GO:0032760;GO:0034346;GO:0043123;GO:0043330;GO:0043331;GO:0045766;GO:0045944;GO:0046330;GO:0051607;GO:0071260;GO:0097191;GO:…
ENSACAG00000002352	5	113005825	113017917	12093	0	0	0	1	0	0	0	outlier_P_val_combined	SLC25A4	5	-1	solute carrier family 25 member 4 [Source:HGNC Symbol;Acc:HGNC:10990]	GO:0055085;GO:0005471;GO:0140021;GO:1990544;GO:0005743;GO:0016020;GO:0005739;GO:1902600;GO:0015078;GO:0017077;GO:0008637;GO:0015866;GO:0046902;GO:0060546;GO:1901526;GO:1990845;GO:0005757;GO:1901029
ENSACAG00000001704	5	120682284	120751553	69270	0	1	1	0	0	0	0	outlier_P_val_combined	SLC7A11	5	1	solute carrier family 7 member 11 [Source:HGNC Symbol;Acc:HGNC:11059]	GO:0016020;GO:0055085;GO:0022857;GO:0006865;GO:0015179;GO:0006749;GO:0007420;GO:0008542;GO:0009636;GO:0014070;GO:0021591;GO:0021756;GO:0030534;GO:0033029;GO:0034599;GO:0034775;GO:0042127;GO:0048021;GO:0048286;GO:0050804;GO:0050807;GO:0051223;GO:0051775;GO:0060173;GO:0070527;GO:0071702;GO:0090461;GO:0098712;GO:0140206;GO:1900407;GO:1901494;GO:1903786;GO:1904717;GO:2000211;GO:0005886;GO:0009986;GO:…
ENSACAG00000005099	5	126139335	126158488	19154	0	1	1	0	0	0	0	outlier_P_val_combined	NPY1R	5	1	neuropeptide Y receptor Y1 [Source:HGNC Symbol;Acc:HGNC:7956]	GO:0016020;GO:0004930;GO:0007186;GO:0004983;GO:0005886;GO:0043005;GO:0007165;GO:0007218;GO:0003151;GO:0042923;GO:0001601;GO:0001602;GO:0006006;GO:0007626;GO:0007631;GO:0008217;GO:0019233;GO:0040014;GO:0008188
ENSACAG00000011943	5	136476973	136485646	8674	0	0	1	0	0	0	0	outlier_P_val_combined	INTU	5	-1	inturned planar cell polarity protein [Source:HGNC Symbol;Acc:HGNC:29239]	GO:0016192;GO:0060271;GO:0001736;GO:0005737;GO:0007399;GO:0005929;GO:0008589;GO:0010839;GO:0021513;GO:0021915;GO:0030216;GO:0030278;GO:0042733;GO:0043587;GO:0044458;GO:0045880;GO:0051782;GO:0060021;GO:0060173;GO:1905515;GO:0031514;GO:0036064;GO:0007224;GO:0033365;GO:0051301;GO:0005814;GO:0035869
ENSACAG00000012990	5	139310968	139362316	51349	1	0	0	0	0	0	0	outlier_P_val_combined;outlier_env_PC2	TNIP3	5	1	TNFAIP3 interacting protein 3 [Source:HGNC Symbol;Acc:HGNC:19315]	GO:0006357;GO:0005737;GO:0071222;GO:0031593;GO:0002756;GO:0034142;GO:0043124
ENSACAG00000010623	5	143082039	143121365	39327	1	0	0	0	0	0	0	outlier_P_val_combined	ALPK1	5	-1	alpha kinase 1 [Source:HGNC Symbol;Acc:HGNC:20917]	GO:0005524;GO:0006468;GO:0004674;GO:0016740;GO:0016301;GO:0016310;GO:0045087;GO:0005929;GO:0048029;GO:0002753;GO:0043123;GO:0005829;GO:0060271;GO:0000922;GO:0005813
ENSACAG00000044752	5	143157738	143159169	1432	1	0	0	0	0	0	0	outlier_P_val_combined	TIFA	5	1	TRAF interacting protein with forkhead associated domain [Source:HGNC Symbol;Acc:HGNC:19075]	GO:0005515;GO:0007249;GO:0005737;GO:0045087;GO:0051260;GO:0043123;GO:0002753;GO:0033209
ENSACAG00000010601	5	143164385	143185866	21482	0	0	1	0	0	0	0	outlier_P_val_combined	AP1AR	5	-1	adaptor related protein complex 1 associated regulatory protein [Source:HGNC Symbol;Acc:HGNC:28808]	GO:0035650;GO:0034315;GO:0048203;GO:1900025;GO:2000146;GO:0005768;GO:0005829;GO:0019894;GO:0001920;GO:0005794;GO:0030133;GO:0008104;GO:0034446
ENSACAG00000010059	5	144387382	144403592	16211	1	0	0	0	0	0	0	outlier_P_val_combined		5	1		GO:0016020;GO:0005515;GO:0006508;GO:0004252;GO:0005044;GO:0005576;GO:0016787;GO:0008233;GO:0008236;GO:0045087;GO:0035821
ENSACAG00000012875	5	144451342	144467175	15834	1	0	0	0	0	0	0	outlier_P_val_combined	CASP6	5	1	caspase 6 [Source:HGNC Symbol;Acc:HGNC:1507]	GO:0006508;GO:0008234;GO:0004197;GO:0005634;GO:0005737;GO:0005829;GO:0005654;GO:0042802;GO:0043065;GO:0002218;GO:0004175;GO:0072332;GO:0070269;GO:0097200;GO:0030855;GO:0072734;GO:0097153;GO:0043067;GO:0016540;GO:0060545;GO:0097284;GO:0016787;GO:0008233;GO:0097194
ENSACAG00000012858	5	147078450	147087161	8712	1	0	0	0	0	0	0	outlier_P_val_combined	JCHAIN	5	-1	joining chain of multimeric IgA and IgM [Source:HGNC Symbol;Acc:HGNC:5713]	GO:0006959;GO:0034987;GO:0003697;GO:0019862;GO:0030674;GO:0031210;GO:0042803;GO:0042834;GO:0002250;GO:0003094;GO:0019731;GO:0045087;GO:0060267;GO:0065003;GO:0005615;GO:0071748;GO:0071750;GO:0071751;GO:0071752;GO:0071756;
ENSACAG00000006816	6	2963444	3125588	162145	0	0	0	0	1	0	0	outlier_P_val_combined	OBSCN	6	-1	obscurin, cytoskeletal calmodulin and titin-interacting RhoGEF [Source:HGNC Symbol;Acc:HGNC:15719]	GO:0005515;GO:0005085;GO:0016740;GO:0000166;GO:0005524;GO:0016301;GO:0016310;GO:0004674;GO:0004672;GO:0045296;GO:0005615;GO:0014704;GO:0030018;GO:0031430;GO:0042383;GO:0005829;GO:0005886;GO:0016604
ENSACAG00000040979	6	3407698	3441958	34261	0	0	1	0	0	0	0	outlier_P_val_combined;outlier_env_PC1	WNT3A	6	-1	Wnt family member 3A [Source:HGNC Symbol;Acc:HGNC:15983]	GO:0007275;GO:0005102;GO:0005576;GO:0016055;GO:0005615;GO:0003713;GO:0008284;GO:0048018;GO:0001934;GO:0019904;GO:0045599;GO:0009986;GO:0021904;GO:0042802;GO:0001701;GO:0030198;GO:0007411;GO:0098978;GO:0045944;GO:0009952;GO:0048843;GO:0001756;GO:0001947;GO:0001649;GO:0007368;GO:0008283;GO:0045202;GO:1905606;GO:0007498;GO:0030890;GO:0045445;GO:0090263;GO:0010628;GO:0045893;GO:0062009;GO:0008104;GO:…
ENSACAG00000008018	6	9232237	9322560	90324	0	0	0	0	1	0	0	outlier_P_val_combined	PFKP	6	1	phosphofructokinase, platelet [Source:HGNC Symbol;Acc:HGNC:8878]	GO:0005524;GO:0005737;GO:0006096;GO:0003872;GO:0006002;GO:0016740;GO:0000166;GO:0046872;GO:0016020;GO:0016301;GO:0016310;GO:0008152;GO:0016208;GO:0003824;GO:0042802;GO:0048029;GO:0070095;GO:0030388;GO:0061621;GO:0005945;GO:1990830;GO:0005829;GO:0044877
ENSACAG00000029008	6	9264337	9366032	101696	0	0	0	0	1	0	0	outlier_P_val_combined		6	-1		GO:0003676;GO:0008270;GO:0015074
ENSACAG00000008286	6	9304247	9331346	27100	0	0	0	0	1	0	0	outlier_P_val_combined	PITRM1	6	-1	pitrilysin metallopeptidase 1 [Source:HGNC Symbol;Acc:HGNC:17663]	GO:0046872;GO:0006508;GO:0016485;GO:0004222;GO:0005759;GO:0008270;GO:0005739
ENSACAG00000007071	6	12561846	12592851	31006	1	0	0	0	0	0	0	outlier_P_val_combined	KIF5B	6	1	kinesin family member 5B [Source:HGNC Symbol;Acc:HGNC:6324]	GO:0005524;GO:0008017;GO:0007018;GO:0003777;GO:0000166;GO:0007411;GO:0003774;GO:0008574;GO:0005874;GO:0005871;GO:0042802;GO:0007028;GO:0032230;GO:0032418;GO:0035617;GO:0042267;GO:0042391;GO:0043268;GO:0047496;GO:0048489;GO:0051642;GO:0071346;GO:0072383;GO:0098971;GO:1903078;GO:0005737;GO:0005829;GO:0030139;GO:0031982;GO:0032839;GO:0034451;GO:0035253;GO:0043005;GO:0043227;GO:0045335;GO:0016887;GO:…
ENSACAG00000007253	6	12644766	12707513	62748	1	0	0	0	0	0	0	outlier_P_val_combined	ARHGAP12	6	1	Rho GTPase activating protein 12 [Source:HGNC Symbol;Acc:HGNC:16348]	GO:0005515;GO:0007165;GO:0007015;GO:0051058;GO:0001891;GO:0002011;GO:0006911;GO:0005737;GO:0005096
ENSACAG00000015990	6	19428516	19575297	146782	0	1	0	0	0	0	0	outlier_P_val_combined;outlier_per_impervious;outlier_urban_PC1;outlier_env_PC1	ADAM22	6	1	ADAM metallopeptidase domain 22 [Source:HGNC Symbol;Acc:HGNC:201]	GO:0006508;GO:0008237;GO:0004222;GO:0005576;GO:0016020;GO:0090729;GO:0035821;GO:0008344;GO:0014037;GO:0022011;GO:0042063;GO:0099645;GO:0030424;GO:0098978;GO:0098839
ENSACAG00000012882	6	27053049	27123735	70687	0	0	1	0	0	0	0	outlier_P_val_combined	MEOX2	6	-1	mesenchyme homeobox 2 [Source:HGNC Symbol;Acc:HGNC:7014]	GO:0003700;GO:0006355;GO:0003677;GO:0000981;GO:0045944;GO:0006357;GO:0005634;GO:0000978;GO:0061053;GO:0001228;GO:0043565;GO:1990837;GO:0001525;GO:0001757;GO:0007519;GO:0060021;GO:0060173;GO:0090051;GO:0005737
ENSACAG00000007836	6	34683042	34781764	98723	1	0	0	0	0	0	0	outlier_P_val_combined	PLCL2	6	-1	phospholipase C like 2 [Source:HGNC Symbol;Acc:HGNC:9064]	GO:0007165;GO:0035556;GO:0008081;GO:0006629;GO:0004435;GO:0070679;GO:0050811;GO:0032228;GO:0016787;GO:0016042;GO:0002322;GO:0002337;GO:0007214;GO:0050859;GO:0120163
ENSACAG00000002919	6	36184830	36252671	67842	1	0	0	0	0	0	0	outlier_P_val_combined;outlier_canopy_cover;outlier_urban_PC1	NOD1	6	1	nucleotide binding oligomerization domain containing 1 [Source:HGNC Symbol;Acc:HGNC:16390]	GO:0005515;GO:0042981;GO:0005886;GO:0016020;GO:0005737;GO:0035556;GO:0002376;GO:0045087;GO:0016323;GO:0016328;GO:0005829;GO:0043130;GO:0042803;GO:0045335;GO:0042802;GO:0044877;GO:0034976;GO:0043123;GO:0070374;GO:0032760;GO:0002606;GO:0032755;GO:0032874;GO:0046330;GO:0050830;GO:1904417;GO:0038187;GO:0050700;GO:0002221;GO:0016045;GO:0032757;GO:0042742;GO:0071225;GO:1901224;GO:0010508;GO:0050829;GO:…
ENSACAG00000013647	6	52782447	53273713	491267	0	1	0	0	0	0	0	outlier_P_val_combined	CNTNAP2	6	1	contactin associated protein 2 [Source:HGNC Symbol;Acc:HGNC:13830]	GO:0016020;GO:0019899;GO:0007612;GO:0021756;GO:0021761;GO:0021794;GO:0021987;GO:0030534;GO:0035176;GO:0042297;GO:0071109;GO:0071625;GO:1903598;GO:0005769;GO:0005794;GO:0008076;GO:0009986;GO:0030673;GO:0033010;GO:0008283;GO:0070161
ENSACAG00000002353	6	59759423	59852370	92948	1	0	0	0	0	0	0	outlier_P_val_combined		6	-1		;GO:0005615;GO:0006955
ENSACAG00000029588	6	59782056	59782610	555	1	0	0	0	0	0	0	outlier_P_val_combined		6	-1		GO:0005615;GO:0006955
ENSACAG00000011105	6	59790562	59791719	1158	1	0	0	0	0	0	0	outlier_P_val_combined		6	-1		GO:0005615;GO:0006955
ENSACAG00000028797	6	59799050	59800794	1745	1	0	0	0	0	0	0	outlier_P_val_combined		6	-1		GO:0005615;GO:0006955
ENSACAG00000029284	6	59807541	59808431	891	1	0	0	0	0	0	0	outlier_P_val_combined		6	-1		GO:0005615;GO:0006955
ENSACAG00000028914	6	59824742	59837062	12321	1	0	0	0	0	0	0	outlier_P_val_combined		6	-1		GO:0005615;GO:0006955;
ENSACAG00000002361	6	59836509	59840874	4366	1	0	0	0	0	0	0	outlier_P_val_combined		6	-1		GO:0005615;GO:0006955
ENSACAG00000011145	6	59882103	59996224	114122	1	0	0	0	0	0	0	outlier_P_val_combined		6	-1		GO:0003676;GO:0005515;GO:0003723;GO:0005634;GO:0005737;GO:0045087
ENSACAG00000016321	6	64978945	64979961	1017	1	0	0	0	0	0	0	outlier_P_val_combined	HEXIM1	6	1	HEXIM P-TEFb complex subunit 1 [Source:HGNC Symbol;Acc:HGNC:24953]	GO:0005737;GO:0005634;GO:0000122;GO:0004861;GO:0017069;GO:0005654;GO:0004860;GO:0042802;GO:0097322;GO:0106140;GO:0002218;GO:0007507;GO:0032897;GO:0045892;GO:1901798;GO:0043231;GO:0120259
ENSACAG00000016642	6	65550323	65582871	32549	0	0	1	0	0	0	0	outlier_P_val_combined	WNT3	6	-1	Wnt family member 3 [Source:HGNC Symbol;Acc:HGNC:12782]	GO:0007275;GO:0005102;GO:0005576;GO:0016055;GO:0005615;GO:0005109;GO:0005125;GO:0030182;GO:0045165;GO:0060070;GO:0019904;GO:0048018;GO:0000902;GO:0001707;GO:0007276;GO:0007411;GO:0009948;GO:0009950;GO:0009952;GO:0010628;GO:0030177;GO:0035115;GO:0035116;GO:0044338;GO:0044339;GO:0048646;GO:0048697;GO:0048843;GO:0050767;GO:0060064;GO:0060173;GO:0060174;GO:0060323;GO:0072089;GO:0031012;GO:0010468;GO:…
ENSACAG00000016690	6	65623132	65627641	4510	0	0	0	0	1	0	0	outlier_P_val_combined	WNT9B	6	1	Wnt family member 9B [Source:HGNC Symbol;Acc:HGNC:12779]	GO:0007275;GO:0005102;GO:0005576;GO:0016055;GO:0005615;GO:0005109;GO:0005125;GO:0030182;GO:0045165;GO:0060070;GO:0039706;GO:0048018;GO:0001658;GO:0001822;GO:0001932;GO:0003339;GO:0009267;GO:0009786;GO:0030539;GO:0035150;GO:0048701;GO:0048754;GO:0060021;GO:0060071;GO:0060993;GO:0061038;GO:0072003;GO:0072038;GO:0072044;GO:0072046;GO:0072078;GO:0072164;GO:0072170;GO:0072174;GO:0072181;GO:1902455;GO:…
ENSACAG00000016984	6	66399460	66434363	34904	0	1	0	0	0	0	0	outlier_P_val_combined	CNP	6	-1	2',3'-cyclic nucleotide 3' phosphodiesterase [Source:HGNC Symbol;Acc:HGNC:2158]	GO:0016020;GO:0016301;GO:0005524;GO:0004113;GO:0009214;GO:0005737;GO:0016787;GO:0042470;GO:0008344;GO:0005615;GO:0007409;GO:0009636;GO:0048709;GO:0043209
ENSACAG00000002898	6	69204053	69307990	103938	0	1	0	0	0	0	0	outlier_P_val_combined;outlier_per_impervious;outlier_urban_PC1	THRA	6	1	thyroid hormone receptor alpha [Source:HGNC Symbol;Acc:HGNC:11796]	GO:0003700;GO:0043565;GO:0006355;GO:0008270;GO:0003677;GO:0004879;GO:0046872;GO:0030154;GO:0005634;GO:0000978;GO:0045944;GO:0000122;GO:0048384;GO:0000976;GO:0017025;GO:0019904;GO:0031490;GO:0044877;GO:0070324;GO:0001502;GO:0001503;GO:0002154;GO:0002155;GO:0006357;GO:0006366;GO:0007611;GO:0008016;GO:0008050;GO:0009409;GO:0009755;GO:0009887;GO:0017055;GO:0030218;GO:0030878;GO:0033032;GO:0045892;GO:…
ENSACAG00000017940	6	72499174	72522318	23145	1	1	0	0	0	0	0	outlier_P_val_combined;outlier_per_impervious;outlier_canopy_cover	STAT3	6	1	signal transducer and activator of transcription 3 [Source:HGNC Symbol;Acc:HGNC:11364]	GO:0003700;GO:0006355;GO:0003677;GO:0007165;GO:0000981;GO:0006357;GO:0005634;GO:0005737;GO:0000978;GO:0042127;GO:0006952;GO:0007259;GO:0043434;GO:0033210;GO:0000976;GO:0001228;GO:0004879;GO:0019901;GO:0019903;GO:0031490;GO:0042802;GO:0042803;GO:0043565;GO:0046983;GO:0070878;GO:0001659;GO:0006366;GO:0006606;GO:0006954;GO:0008283;GO:0008285;GO:0010507;GO:0010628;GO:0016310;GO:0019953;GO:0030335;GO:…
ENSACAG00000017953	6	72701257	72759015	57759	0	0	0	0	1	0	0	outlier_P_val_combined		6	1		GO:0007165;GO:0035556;GO:0008081;GO:0006629;GO:0004435;GO:0016787;GO:0016042
ENSACAG00000017956	6	72761751	72767659	5909	0	1	0	0	0	0	0	outlier_P_val_combined	HCRT	6	1	hypocretin neuropeptide precursor [Source:HGNC Symbol;Acc:HGNC:4847]	GO:0007218;GO:0007631;GO:0048471;GO:0005184;GO:0042594;GO:0031771;GO:0031772;GO:0001659;GO:0030431;GO:0042755;GO:0046928;GO:0051971;GO:0120162
ENSACAG00000007044	6	74419348	74477010	57663	1	0	0	0	1	0	0	outlier_env_PC3;outlier_P_val_combined	TBX21	6	1	T-box transcription factor 21 [Source:HGNC Symbol;Acc:HGNC:11599]	GO:0003700;GO:0006355;GO:0005634;GO:0045893;GO:0000978;GO:0003677;GO:0043161;GO:0045892;GO:0045944;GO:0043565;GO:1990837;GO:0000122;GO:0043025;GO:0001227;GO:2000556;GO:0030217;GO:0010628;GO:0050776;GO:0001228;GO:0000976;GO:2000329;GO:0048304;GO:0071310;GO:0009615;GO:0032703;GO:0045580;GO:0072676;GO:2000320;GO:2000552;GO:0002296
ENSACAG00000002367	a	2264162	2393712	129551	0	0	0	1	0	0	0	outlier_P_val_combined	SORL1	a	1	sortilin related receptor 1 [Source:HGNC Symbol;Acc:HGNC:11185]	GO:0016020;GO:0005515;GO:0005886;GO:0005794;GO:0005768;GO:0009986;GO:0005615;GO:0007218;GO:0030514;GO:0006605;GO:0001540;GO:0004888;GO:0030169;GO:0031267;GO:0042923;GO:0002024;GO:0006622;GO:0006892;GO:0006898;GO:0010897;GO:0014910;GO:0031333;GO:0034067;GO:0038020;GO:0045053;GO:0045732;GO:0046628;GO:0050768;GO:0051604;GO:0070863;GO:1900168;GO:1902430;GO:1902953;GO:1902955;GO:1902966;GO:1902997;GO:…
ENSACAG00000004933	a	2979104	2985980	6877	0	1	1	0	0	0	0	outlier_P_val_combined;outlier_env_PC2;outlier_nightlight;outlier_per_impervious;outlier_urban_PC1;outlier_env_PC1	BSX	a	-1	brain specific homeobox [Source:HGNC Symbol;Acc:HGNC:20450]	GO:0003677;GO:0005634;GO:0043565;GO:1990837;GO:0007626;GO:0042755;GO:0045944;GO:0005667
ENSACAG00000004884	a	3019773	3025111	5339	0	0	0	1	0	0	0	outlier_P_val_combined;outlier_env_PC1	HSPA8	a	-1	heat shock protein family A (Hsp70) member 8 [Source:HGNC Symbol;Acc:HGNC:5241]	GO:0005524;GO:0000166;GO:0005886;GO:0005634;GO:0030425;GO:0005737;GO:0051085;GO:0005764;GO:0043195;GO:0005776;GO:0031072;GO:0072318;GO:0044183;GO:0042026;GO:0001664;GO:0001786;GO:0019899;GO:0030674;GO:0031625;GO:0051082;GO:0051087;GO:0055131;GO:1990833;GO:0006457;GO:0031647;GO:0044788;GO:0044829;GO:0045892;GO:0046034;GO:0048026;GO:0051726;GO:0061077;GO:0061738;GO:0061740;GO:0099175;GO:1902904;GO:…
ENSACAG00000036452	b	1770360	1777887	7528	0	0	1	0	0	0	0	outlier_P_val_combined;outlier_env_PC2;outlier_nightlight;outlier_per_impervious;outlier_urban_PC1	TMED2	b	-1	transmembrane p24 trafficking protein 2 [Source:HGNC Symbol;Acc:HGNC:16996]	GO:0005794;GO:0005783;GO:0006886;GO:0007030;GO:0043231;GO:0001701;GO:0005793;GO:0006954;GO:0035264;GO:0001843;GO:0001756;GO:0001947;GO:0001892;GO:0010628;GO:0007029;GO:0032525;GO:0008104;GO:0072659;GO:0009306;GO:0060717;GO:0005789;GO:0036342;GO:0005109;GO:1903077;GO:0036499;GO:0090158;GO:1903912;GO:2000638;GO:0001893;GO:0048598;GO:0060716;GO:0060670;GO:1905069;GO:0045879;GO:0005119;GO:0072595;
ENSACAG00000009200	c	6047424	6101038	53615	1	0	0	0	0	0	0	outlier_P_val_combined	PLCG2	c	1	phospholipase C gamma 2 [Source:HGNC Symbol;Acc:HGNC:9066]	GO:0005515;GO:0007165;GO:0035556;GO:0008081;GO:0006629;GO:0004435;GO:0009395;GO:0016787;GO:0048015;GO:0016042;GO:0050896;GO:0051209;GO:0010634;GO:0001784;GO:0019901;GO:0097110;GO:0140031;GO:0002092;GO:0002316;GO:0006661;GO:0010468;GO:0019722;GO:0030183;GO:0032481;GO:0032496;GO:0032959;GO:0043069;GO:0050852;GO:0050853;GO:0071277;GO:0005737;GO:0005829;GO:0005886;GO:0032587;GO:0097708;GO:1990782;GO:…
ENSACAG00000010068	c	6589998	6738290	148293	1	0	0	0	0	0	0	outlier_P_val_combined;outlier_env_PC1	SMPD3	c	1	sphingomyelin phosphodiesterase 3 [Source:HGNC Symbol;Acc:HGNC:14240]	GO:0005576;GO:0004767;GO:0008081;GO:0016020;GO:0003824;GO:0005783;GO:0006665;GO:0006506;GO:0001786;GO:0042802;GO:0061751;GO:0070300;GO:0001501;GO:0001503;GO:0001932;GO:0001958;GO:0002063;GO:0002244;GO:0002685;GO:0003433;GO:0006672;GO:0006684;GO:0006685;GO:0007165;GO:0015774;GO:0030072;GO:0030282;GO:0030324;GO:0030509;GO:0032963;GO:0034614;GO:0035264;GO:0043491;GO:0045840;GO:0048008;GO:0048286;GO:…
ENSACAG00000028324	f	911047	924638	13592	0	0	0	1	0	0	0	outlier_P_val_combined		f	1		GO:0005524;GO:0000166;GO:0005886;GO:0005634;GO:0005737;GO:0005829;GO:0051085;GO:0031072;GO:0044183;GO:0042026;GO:0016887;GO:0140662
ENSACAG00000003874	f	3522125	3617254	95130	1	1	0	0	0	0	0	outlier_P_val_combined	AXL	f	1	AXL receptor tyrosine kinase [Source:HGNC Symbol;Acc:HGNC:905]	GO:0005515;GO:0005524;GO:0004672;GO:0006468;GO:0004713;GO:0016020;GO:0000166;GO:0046872;GO:0007169;GO:0016477;GO:0043235;GO:0004714;GO:0043066;GO:0007399;GO:0030168;GO:0006909;GO:0051897;GO:0001618;GO:0001786;GO:0001764;GO:0001779;GO:0001818;GO:0001961;GO:0001974;GO:0006954;GO:0007167;GO:0007283;GO:0021885;GO:0031668;GO:0032689;GO:0032720;GO:0032825;GO:0032940;GO:0034101;GO:0034446;GO:0035457;GO:…
ENSACAG00000016855	GL343200	1575549	1663113	87565	1	0	0	0	0	0	0	outlier_P_val_combined	TNFAIP3	GL343200.1	-1	TNF alpha induced protein 3 [Source:HGNC Symbol;Acc:HGNC:11896]	GO:0008270;GO:0003677;GO:0046872;GO:0005634;GO:0005737;GO:0016787;GO:0016477;GO:0004843;GO:0008234;GO:0070530;GO:0007010;GO:0030177;GO:0002020;GO:0004842;GO:0019900;GO:0042802;GO:0043130;GO:0043621;GO:0001922;GO:0002237;GO:0002634;GO:0002677;GO:0031397;GO:0032495;GO:0032691;GO:0032703;GO:0032715;GO:0032720;GO:0034140;GO:0034148;GO:0043124;GO:0045732;GO:0045824;GO:0048662;GO:0050728;GO:0050869;GO:…
ENSACAG00000002342	GL343203	3203078	3225845	22768	0	1	0	0	0	0	0	outlier_P_val_combined	TRMT1L	GL343203.1	1	tRNA methyltransferase 1 like [Source:HGNC Symbol;Acc:HGNC:16782]	GO:0003723;GO:0008757;GO:0008033;GO:0004809;GO:0016740;GO:0005634;GO:0008168;GO:0032259;GO:0000049;GO:0007610;GO:0002940;GO:0160102
ENSACAG00000009991	GL343204	253422	292796	39375	0	0	0	1	0	0	0	outlier_P_val_combined	ADRB1	GL343204.1	-1	adrenoceptor beta 1 [Source:HGNC Symbol;Acc:HGNC:285]	GO:0016020;GO:0004930;GO:0007186;GO:0007189;GO:0004935;GO:0004940;GO:0045823;GO:0005886;GO:0007165;GO:0060078;GO:0071880;GO:0002025;GO:0001996;GO:0030165;GO:0031694;GO:0046982;GO:0099579;GO:0001997;GO:0002024;GO:0009409;GO:0031649;GO:0040015;GO:0042596;GO:0045187;GO:0050873;GO:0120162;GO:0005769;GO:0098685;GO:0098992
ENSACAG00000010352	GL343204	728729	786448	57720	1	0	0	0	0	0	0	outlier_P_val_combined	HABP2	GL343204.1	-1	hyaluronan binding protein 2 [Source:HGNC Symbol;Acc:HGNC:4798]	GO:0005509;GO:0006508;GO:0004252;GO:0005576;GO:0016020;GO:0005615;GO:0016787;GO:0008233;GO:0008236;GO:0007596;GO:0002690;GO:0035821
ENSACAG00000010340	GL343204	2650210	2656976	6767	0	1	0	0	0	0	0	outlier_P_val_combined;outlier_canopy_cover	EGR2	GL343204.1	1	early growth response 2 [Source:HGNC Symbol;Acc:HGNC:3239]	GO:0000981;GO:0006357;GO:0046872;GO:0005634;GO:0000978;GO:0003677;GO:0000976;GO:0001228;GO:0003682;GO:0003700;GO:0031625;GO:0043565;GO:0061665;GO:1990837;GO:0006355;GO:0006611;GO:0007622;GO:0008045;GO:0010467;GO:0014037;GO:0014040;GO:0016925;GO:0021569;GO:0021612;GO:0021659;GO:0021660;GO:0021665;GO:0021666;GO:0030278;GO:0031643;GO:0035284;GO:0035914;GO:0042552;GO:0045444;GO:0045893;GO:0045944;GO:…
ENSACAG00000010423	GL343206	81550	82626	1077	0	1	0	0	0	0	0	outlier_P_val_combined	PRLHR	GL343206.1	1	prolactin releasing hormone receptor [Source:HGNC Symbol;Acc:HGNC:4464]	GO:0016020;GO:0004930;GO:0007186;GO:0004983;GO:0005886;GO:0043005;GO:0007165;GO:0007218;GO:0042923;GO:0007631;GO:0042445;GO:0005929;GO:0008188
ENSACAG00000010212	GL343206	1369363	1415763	46401	0	1	1	0	0	0	0	outlier_P_val_combined	SLC18A2	GL343206.1	-1	solute carrier family 18 member A2 [Source:HGNC Symbol;Acc:HGNC:10935]	GO:0016020;GO:0055085;GO:0022857;GO:0042910;GO:0042908;GO:1902600;GO:0006836;GO:0043195;GO:0030672;GO:0005335;GO:0015842;GO:0001975;GO:0007626;GO:0009636;GO:0009791;GO:0098700;GO:0005813;GO:0043231;GO:0098691;GO:0051649;GO:0015311;GO:0002552;GO:0002553;GO:0051610;GO:0051615;GO:0006837
ENSACAG00000004428	GL343208	1342864	2038258	695395	0	0	0	0	1	0	0	outlier_P_val_combined	PARD3B	GL343208.1	-1	par-3 family cell polarity regulator beta [Source:HGNC Symbol;Acc:HGNC:14446]	GO:0005515;GO:0007155;GO:0005923;GO:0005912;GO:0012505;GO:0016324;GO:0043296;GO:0035091;GO:0000226;GO:0008104;GO:0030010;GO:0045197;GO:0051660;GO:0005938;GO:0030054;GO:0032991
ENSACAG00000004885	GL343208	3652951	3750013	97063	0	0	1	0	0	0	0	outlier_P_val_combined	BMPR2	GL343208.1	-1	bone morphogenetic protein receptor type 2 [Source:HGNC Symbol;Acc:HGNC:1078]	GO:0016020;GO:0005524;GO:0004672;GO:0006468;GO:0004675;GO:0007178;GO:0005576;GO:0000166;GO:0032924;GO:0004674;GO:0036122;GO:0045296;GO:0098821;GO:1990782;GO:0001649;GO:0001707;GO:0001935;GO:0001946;GO:0001974;GO:0002063;GO:0003085;GO:0003148;GO:0003151;GO:0003176;GO:0003177;GO:0003183;GO:0003186;GO:0003197;GO:0003252;GO:0009267;GO:0009952;GO:0010634;GO:0014916;GO:0030308;GO:0030501;GO:0030509;GO:…
ENSACAG00000017518	GL343220	241427	249490	8064	0	0	0	0	1	0	0	outlier_P_val_combined		GL343220.1	-1		GO:0016020;GO:0004930;GO:0007186;GO:0005886;GO:0007165
ENSACAG00000008699	GL343220	946844	947821	978	0	0	0	0	1	0	0	outlier_P_val_combined		GL343220.1	1		GO:0016020;GO:0004930;GO:0007186;GO:0004984;GO:0005886;GO:0007165;GO:0050896;GO:0005549;GO:0007608;GO:0050911
ENSACAG00000007287	GL343220	2046628	2078348	31721	1	0	0	0	0	0	0	outlier_P_val_combined	STX4	GL343220.1	1	syntaxin 4 [Source:HGNC Symbol;Acc:HGNC:11439]	GO:0016020;GO:0006886;GO:0016192;GO:0005484;GO:0005886;GO:0012505;GO:0000149;GO:0006887;GO:0006906;GO:0048278;GO:0031201;GO:0016230;GO:0002639;GO:0008284;GO:0017157;GO:0030335;GO:0034599;GO:0035493;GO:0035774;GO:0043311;GO:0045785;GO:0048284;GO:0050921;GO:0060291;GO:0071346;GO:1902041;GO:1903078;GO:1903575;GO:2000010;GO:0000322;GO:0005615;GO:0005737;GO:0005768;GO:0005802;GO:0009986;GO:0016323;GO:…
ENSACAG00000004005	GL343222	1697475	1812038	114564	1	0	0	0	0	0	0	outlier_P_val_combined;outlier_per_impervious	ADGRB1	GL343222.1	1	adhesion G protein-coupled receptor B1 [Source:HGNC Symbol;Acc:HGNC:943]	GO:0016020;GO:0004930;GO:0007186;GO:0004888;GO:0007166;GO:0016525;GO:0001530;GO:0001786;GO:0030165;GO:0006910;GO:0006911;GO:0010596;GO:0031397;GO:0042177;GO:0043277;GO:0043652;GO:0048167;GO:0050829;GO:0051965;GO:1901741;GO:1903428;GO:0001891;GO:0005615;GO:0005886;GO:0005925;GO:0014069;GO:0030425;GO:0048471
ENSACAG00000001239	GL343225	1845206	1863571	18366	1	0	0	0	0	0	0	outlier_canopy_cover	NINJ1	GL343225.1	1	ninjurin 1 [Source:HGNC Symbol;Acc:HGNC:7824]	GO:0016020;GO:0007155;GO:0042246;GO:0001530;GO:0098631;GO:0002232;GO:0012501;GO:0045766;GO:0050729;GO:0051260;GO:0140912;GO:0070269;GO:0005886
ENSACAG00000014399	GL343227	855740	879590	23851	0	0	1	0	0	0	0	outlier_P_val_combined	SALL1	GL343227.1	1	spalt like transcription factor 1 [Source:HGNC Symbol;Acc:HGNC:10524]	GO:0000981;GO:0006357;GO:0046872;GO:0005634;GO:0000978;GO:0001227;GO:0008013;GO:0000122;GO:0001822;GO:0003337;GO:0007507;GO:0008406;GO:0021983;GO:0030177;GO:0030325;GO:0042733;GO:0045892;GO:0045893;GO:0045944;GO:0048566;GO:0060173;GO:0061034;GO:0000792;GO:0005737;GO:0010369
ENSACAG00000014388	GL343227	1170436	1189173	18738	1	0	0	0	0	0	0	outlier_P_val_combined	CYLD	GL343227.1	-1	CYLD lysine 63 deubiquitinase [Source:HGNC Symbol;Acc:HGNC:2584]	GO:0004843;GO:0016579;GO:0005886;GO:0016020;GO:0005856;GO:0016055;GO:0005737;GO:0005829;GO:0042995;GO:0002376;GO:0005874;GO:0048471;GO:0005819;GO:0045087;GO:0061578;GO:0005813;GO:2001238;GO:0007346;GO:0070266;GO:2001242;GO:0008270;GO:0019901;GO:0070064;GO:0010803;GO:0046329;GO:0050727;GO:0060544;GO:0070507;GO:0090090;GO:1901223;GO:1903753;GO:0005881;GO:0030496;GO:0009898;GO:1990380;GO:0043369;GO:…
ENSACAG00000013031	GL343228	1371093	1427870	56778	1	0	0	0	0	0	0	outlier_P_val_combined;outlier_canopy_cover;outlier_env_PC1	IKBKE	GL343228.1	1	inhibitor of nuclear factor kappa B kinase subunit epsilon [Source:HGNC Symbol;Acc:HGNC:14552]	GO:0005524;GO:0004672;GO:0006468;GO:0016740;GO:0000166;GO:0005737;GO:0004674;GO:0050896;GO:0008384;GO:0031625;GO:0036435;GO:0042802;GO:0006955;GO:0008630;GO:0010467;GO:0010884;GO:0034340;GO:0035456;GO:0043123;GO:0043254;GO:0048255;GO:0060340;GO:0097400;GO:0098586;GO:0005634;GO:0016605;GO:0031966;GO:0032481
ENSACAG00000001036	GL343230	1669768	1673120	3353	0	0	0	1	0	0	0	outlier_P_val_combined	HSPA13	GL343230.1	-1	heat shock protein family A (Hsp70) member 13 [Source:HGNC Symbol;Acc:HGNC:11375]	GO:0005524;GO:0000166;GO:0005886;GO:0005634;GO:0005737;GO:0005829;GO:0005783;GO:0051085;GO:0031072;GO:0044183;GO:0042026;GO:0016887;GO:0140662
ENSACAG00000000202	GL343232	1115452	1316862	201411	1	0	0	0	0	0	0	outlier_P_val_combined	TRAF3	GL343232.1	-1	TNF receptor associated factor 3 [Source:HGNC Symbol;Acc:HGNC:12033]	GO:0005515;GO:0008270;GO:0007165;GO:0042981;GO:0005164;GO:0045087;GO:0032088;GO:0001817;GO:0008063;GO:0033209;GO:0050688;GO:0046872;GO:0005737;GO:0031625;GO:0043122;GO:0070534;GO:0005739;GO:0010008;GO:0005768;GO:0061630;GO:0004842;GO:0019903;GO:0042802;GO:0019901;GO:0031996;GO:0009898;GO:0035631;GO:0034142;GO:0002224;GO:0030162;GO:0032648;GO:0032481
ENSACAG00000004849	GL343233	1470474	1495994	25521	1	0	0	0	0	0	0	outlier_P_val_combined		GL343233.1	1		GO:0005576;GO:0005615;GO:0090729;GO:0035821;GO:0002376;GO:0045087;GO:0005581;GO:0005771;GO:0043129;GO:0050766;GO:0005537
ENSACAG00000011272	GL343236	1218277	1219686	1410	1	0	0	0	0	0	0	outlier_P_val_combined	C3AR1	GL343236.1	1	complement C3a receptor 1 [Source:HGNC Symbol;Acc:HGNC:1319]	GO:0016020;GO:0004930;GO:0007186;GO:0006935;GO:0004875;GO:0004876;GO:0005886;GO:0007165;GO:0007204;GO:0007200;GO:0006954;GO:0002430;GO:0004878;GO:0038178;GO:0010575;GO:0010759;GO:0045766;GO:0090023;GO:0048583;GO:0002682;GO:0019722
ENSACAG00000004497	GL343237	1453029	1479967	26939	0	1	0	0	0	0	0	outlier_P_val_combined;outlier_canopy_cover	BMAL1	GL343237.1	1	aryl hydrocarbon receptor nuclear translocator like [Source:HGNC Symbol;Acc:HGNC:701]	GO:0003700;GO:0006355;GO:0005737;GO:0046983;GO:0005634;GO:0005667;GO:0000981;GO:0006357;GO:0034751;GO:0000978;GO:0007623;GO:0016605;GO:0003677;GO:0017162;GO:0051879;GO:0070888;GO:0140297;GO:1990837;GO:0032922;GO:0042634;GO:0045893;GO:0045944;GO:0051775;GO:1901985;GO:0005654;GO:0043231;GO:0042753;GO:1990513
ENSACAG00000044106	GL343238	840760	846812	6053	1	0	0	0	0	0	0	outlier_P_val_combined		GL343238.1	1		GO:0006955;GO:0006954;GO:0005615;GO:0005125
ENSACAG00000001501	GL343238	853764	859459	5696	1	0	0	0	0	0	0	outlier_P_val_combined		GL343238.1	1		GO:0006955;GO:0006954;GO:0005615;GO:0005125;GO:0005149;GO:0005576;GO:0019221;GO:0010628;GO:0071222;GO:0002437
ENSACAG00000038670	GL343238	861239	875353	14115	1	0	0	0	0	0	0	outlier_P_val_combined		GL343238.1	1		GO:0006955;GO:0006954;GO:0005615;GO:0005125;GO:0005149
ENSACAG00000007434	GL343243	1635952	1659911	23960	1	0	0	0	0	0	0	outlier_P_val_combined	IL1RL1	GL343243.1	-1	interleukin 1 receptor like 1 [Source:HGNC Symbol;Acc:HGNC:5998]	GO:0007165;GO:0004908;GO:0016787;GO:0002113;GO:0002826;GO:0032689;GO:0032722;GO:0032754;GO:0043032;GO:0050729;GO:0005829;GO:0005886;GO:0005925;GO:0009897;GO:0006954;GO:0030225;GO:0002114;GO:0038172
ENSACAG00000002120	GL343245	202944	278564	75621	0	1	0	0	0	0	0	outlier_P_val_combined		GL343245.1	-1	eukaryotic translation initiation factor 4 gamma 1 [Source:HGNC Symbol;Acc:HGNC:3296]	GO:0005515;GO:0003723;GO:0003743;GO:0006412;GO:0003729;GO:0006413;GO:0016281;GO:0005524;GO:0008135;GO:0008190;GO:0042802;GO:0001662;GO:0006446;GO:0010507;GO:0010801;GO:0030307;GO:0031669;GO:0033138;GO:0036493;GO:0045666;GO:0097009;GO:1900087;GO:1905537;GO:1905606;GO:0005634;GO:0005737;GO:0005829;GO:0030182;GO:0035278;GO:0051247;GO:0010494;GO:0009059;GO:1904377;GO:0005840
ENSACAG00000021036	GL343252	191448	192470	1023	0	0	0	0	1	0	0	outlier_P_val_combined		GL343252.1	1		GO:0016020;GO:0004930;GO:0007186;GO:0004984;GO:0005886;GO:0007165;GO:0050911;GO:0050896;GO:0007608
ENSACAG00000014673	GL343252	556056	731493	175438	0	1	1	0	0	0	0	outlier_P_val_combined	PDE1B	GL343252.1	1	phosphodiesterase 1B [Source:HGNC Symbol;Acc:HGNC:8775]	GO:0007165;GO:0008081;GO:0004114;GO:0046872;GO:0016787;GO:0005829;GO:0043025;GO:0004115;GO:0048101;GO:0047555;GO:0001975;GO:0007626;GO:0008542;GO:0042428;GO:0030224;GO:0036006;GO:0097011;GO:0004117;GO:0042420
ENSACAG00000010694	GL343253	100249	112987	12739	1	0	0	0	0	0	0	outlier_P_val_combined		GL343253.1	1		GO:0005515;GO:0008270;GO:0003714;GO:0003682;GO:0090575;GO:0045087;GO:0061630;GO:0045892;GO:0006325;GO:0016925
ENSACAG00000022303	GL343253	733594	735179	1586	0	0	0	0	1	0	0	outlier_P_val_combined		GL343253.1	1		GO:0016020;GO:0004930;GO:0007186;GO:0004984;GO:0007165;GO:0050911;GO:0005549
ENSACAG00000006719	GL343259	355508	385931	30424	0	0	0	1	0	0	0	outlier_P_val_combined;outlier_canopy_cover;outlier_urban_PC1	LRP11	GL343259.1	-1	LDL receptor related protein 11 [Source:HGNC Symbol;Acc:HGNC:16936]	GO:0005515;GO:0004867;GO:0009408;GO:0009409;GO:0051219;GO:0009414;GO:0009612;GO:0033555;GO:0035902;GO:0042594;GO:0016020
ENSACAG00000006098	GL343263	1797701	1808424	10724	0	0	1	0	0	0	0	outlier_P_val_combined;outlier_env_PC1	C1QTNF8	GL343263.1	-1	C1q and TNF related 8 [Source:HGNC Symbol;Acc:HGNC:31374]	GO:0005515;GO:0005576;GO:0005615;GO:0090729;GO:0035821;GO:2000147
ENSACAG00000005434	GL343263	2010281	2013511	3231	1	0	0	0	0	0	0	outlier_P_val_combined		GL343263.1	1		GO:0033743;GO:0046872;GO:0005634;GO:0005856;GO:0005737;GO:0016491;GO:0002376;GO:0045087;GO:0033745
ENSACAG00000014912	GL343279	314148	318791	4644	0	0	1	0	0	0	0	outlier_P_val_combined		GL343279.1	1		GO:0005515;GO:0016477;GO:0070374;GO:0007165;GO:0030971;GO:2000145;GO:0035591
ENSACAG00000009549	GL343282	161996	178027	16032	1	0	0	0	0	0	0	outlier_P_val_combined	TRAFD1	GL343282.1	1	TRAF-type zinc finger domain containing 1 [Source:HGNC Symbol;Acc:HGNC:24808]	GO:0005739;GO:0045824
ENSACAG00000042073	GL343282	533744	611760	78017	1	0	0	0	1	0	0	outlier_P_val_combined		GL343282.1	1		GO:0005615;GO:0006955;
ENSACAG00000024242	GL343282	569002	600046	31045	1	0	0	0	0	0	0	outlier_P_val_combined		GL343282.1	1		;GO:0005615;GO:0006955
ENSACAG00000029178	GL343282	576077	577288	1212	1	0	0	0	0	0	0	outlier_P_val_combined		GL343282.1	1		GO:0005615;GO:0006955
ENSACAG00000026036	GL343282	584815	589574	4760	1	0	0	0	0	0	0	outlier_P_val_combined		GL343282.1	1		GO:0005615;GO:0006955
ENSACAG00000004060	GL343283	243701	617634	373934	0	1	0	0	0	0	0	outlier_P_val_combined	SHANK2	GL343283.1	-1	SH3 and multiple ankyrin repeat domains 2 [Source:HGNC Symbol;Acc:HGNC:14295]	GO:0005515;GO:0045202;GO:0005737;GO:0014069;GO:0007612;GO:0008284;GO:0030534;GO:0035176;GO:0035331;GO:0071625
ENSACAG00000003872	GL343284	332346	712669	380324	1	1	0	0	0	0	0	outlier_P_val_combined	PRKCE	GL343284.1	-1	protein kinase C epsilon [Source:HGNC Symbol;Acc:HGNC:9401]	GO:0005524;GO:0004672;GO:0006468;GO:0004674;GO:0004697;GO:0005886;GO:0016020;GO:0005794;GO:0005737;GO:0005829;GO:0048471;GO:0071944;GO:0030838;GO:0003785;GO:0019899;GO:0005739;GO:0043231;GO:0032024;GO:0010811;GO:0005634;GO:0002281;GO:0019216;GO:0031663;GO:0032230;GO:0035641;GO:0043123;GO:0043278;GO:0043410;GO:0050730;GO:0050996;GO:0051279;GO:0061178;GO:0070257;GO:0071361;GO:0071380;GO:0071456;GO:…
ENSACAG00000004511	GL343285	1230516	1240265	9750	0	0	0	1	0	0	0	outlier_P_val_combined;outlier_env_PC1;outlier_canopy_cover	HNRNPU	GL343285.1	-1	heterogeneous nuclear ribonucleoprotein U [Source:HGNC Symbol;Acc:HGNC:5048]	GO:0005515;GO:0000776;GO:0005813;GO:0000978;GO:0043021;GO:0045944;GO:0000381;GO:0003714;GO:1990023;GO:0036464;GO:0071013;GO:0000122;GO:0016363;GO:0016607;GO:0032839;GO:1902275;GO:0032211;GO:0034046;GO:1990498;GO:1990841;GO:0017069;GO:0036002;GO:0070934;GO:0070937;GO:1901673;GO:0000228;GO:0001097;GO:0017130;GO:0099122;GO:1902425;GO:1990280;GO:0098577;GO:0005697;GO:0000993;GO:0003677;GO:0003682;GO:…
ENSACAG00000015062	GL343290	1433440	1529772	96333	1	0	0	0	0	0	0	outlier_P_val_combined;outlier_env_PC1	COL3A1	GL343290.1	1	collagen type III alpha 1 chain [Source:HGNC Symbol;Acc:HGNC:2201]	GO:0005515;GO:0005201;GO:0046872;GO:0005615;GO:0090729;GO:0035821;GO:0030198;GO:0062023;GO:0002020;GO:0005178;GO:0048407;GO:0007160;GO:0007179;GO:0007229;GO:0007507;GO:0009314;GO:0030199;GO:0034097;GO:0042060;GO:0043588;GO:0050777;GO:0097435;GO:0005586;GO:0030020
ENSACAG00000006427	GL343293	654386	733209	78824	1	0	0	0	0	0	0	outlier_P_val_combined;outlier_canopy_cover;outlier_env_PC1	TEC	GL343293.1	-1	tec protein tyrosine kinase [Source:HGNC Symbol;Acc:HGNC:11719]	GO:0005515;GO:0005524;GO:0004672;GO:0006468;GO:0035556;GO:0004713;GO:0016740;GO:0000166;GO:0005886;GO:0046872;GO:0016301;GO:0016310;GO:0050852;GO:0004715;GO:0002250;GO:0050853;GO:0007229;GO:0042246;GO:0010543;GO:0005856;GO:0043621
ENSACAG00000005889	GL343293	1387849	1423912	36064	0	1	0	0	0	0	0	outlier_P_val_combined;outlier_canopy_cover	USP46	GL343293.1	-1	ubiquitin specific peptidase 46 [Source:HGNC Symbol;Acc:HGNC:20075]	GO:0004843;GO:0016579;GO:0005634;GO:0005829;GO:0007610;GO:0101005;GO:0001662;GO:0008343;GO:0032228;GO:0048149;GO:0060013;GO:0005737
ENSACAG00000029155	GL343295	61385	71887	10503	1	0	0	0	0	0	0	outlier_P_val_combined	CKLF	GL343295.1	1	chemokine like factor [Source:HGNC Symbol;Acc:HGNC:13253]	GO:0016020;GO:0008009;GO:0030593;GO:0032940;GO:0048246;GO:0048247;GO:0005576
ENSACAG00000001972	GL343295	373987	412736	38750	0	0	1	0	0	0	0	outlier_P_val_combined	ELMO3	GL343295.1	-1	engulfment and cell motility 3 [Source:HGNC Symbol;Acc:HGNC:17289]	GO:0006915;GO:0007015;GO:0017124;GO:0048870;GO:0006909
ENSACAG00000036834	GL343300	1381637	1386419	4783	1	0	0	0	0	0	0	outlier_P_val_combined		GL343300.1	1		GO:0016020;GO:0005515;GO:0005164;GO:0006955;GO:0006915
ENSACAG00000012558	GL343323	535924	751152	215229	1	0	0	0	0	0	0	outlier_P_val_combined;outlier_env_PC3;outlier_per_impervious;outlier_nightlight	PPP3CA	GL343323.1	1	protein phosphatase 3 catalytic subunit alpha [Source:HGNC Symbol;Acc:HGNC:9314]	GO:0016787;GO:0033192;GO:0097720;GO:0046872;GO:0005737;GO:0005829;GO:0033173;GO:0005516;GO:0004722;GO:0005955;GO:0004721;GO:0016018;GO:0019899;GO:0046983;GO:0051117;GO:0000082;GO:0006606;GO:0006816;GO:0010613;GO:0010628;GO:0010629;GO:0014883;GO:0014898;GO:0016311;GO:0019722;GO:0030335;GO:0033555;GO:0045785;GO:0045807;GO:0045944;GO:0048741;GO:0050774;GO:0050804;GO:0051592;GO:0060079;GO:0099170;GO:…
ENSACAG00000022630	GL343324	273777	275750	1974	1	0	0	0	0	0	0	outlier_P_val_combined;outlier_env_PC3	CCR9	GL343324.1	1	C-C motif chemokine receptor 9 [Source:HGNC Symbol;Acc:HGNC:1610]	GO:0016020;GO:0004930;GO:0007186;GO:0005044;GO:0006935;GO:0004950;GO:0019956;GO:0005886;GO:0007165;GO:0016493;GO:0019957;GO:0006955;GO:0007204;GO:0019722;GO:0060326;GO:0009897;GO:0006897;GO:0070098;GO:0002305;GO:0009986
ENSACAG00000014156	GL343324	306530	307567	1038	1	0	0	0	0	0	0	outlier_P_val_combined;outlier_env_PC3	CXCR6	GL343324.1	1	C-X-C motif chemokine receptor 6 [Source:HGNC Symbol;Acc:HGNC:16647]	GO:0016020;GO:0004930;GO:0007186;GO:0006954;GO:0016494;GO:0006935;GO:0004950;GO:0015026;GO:0005886;GO:0007165;GO:0016493;GO:0019957;GO:0006955;GO:0007204;GO:0019722;GO:0060326;GO:0009897;GO:0070098
ENSACAG00000014112	GL343324	392617	393651	1035	1	0	0	0	0	0	0	outlier_P_val_combined	XCR1	GL343324.1	-1	X-C motif chemokine receptor 1 [Source:HGNC Symbol;Acc:HGNC:1625]	GO:0016020;GO:0004930;GO:0007186;GO:0006935;GO:0004950;GO:0005886;GO:0016493;GO:0019957;GO:0006955;GO:0007204;GO:0019722;GO:0060326;GO:0009897;GO:0070098;GO:0034097;GO:0051209
ENSACAG00000028320	GL343324	423495	424655	1161	1	0	0	0	0	0	0	outlier_P_val_combined		GL343324.1	1		GO:0016020;GO:0004930;GO:0007186;GO:0006955;GO:0006954;GO:0006935;GO:0004950;GO:0016493;GO:0090026;GO:0005886;GO:0005737;GO:0007165;GO:0019957;GO:0007204;GO:0019722;GO:0060326;GO:0009897;GO:0070098
ENSACAG00000014097	GL343324	443935	445008	1074	1	0	0	0	0	0	0	outlier_P_val_combined		GL343324.1	1		GO:0016020;GO:0004930;GO:0007186;GO:0006955;GO:0006954;GO:0006935;GO:0004950;GO:0016493;GO:0090026;GO:0005886;GO:0005737;GO:0007165;GO:0019957;GO:0007204;GO:0019722;GO:0060326;GO:0009897;GO:0070098
ENSACAG00000021130	GL343324	448126	449280	1155	1	0	0	0	0	0	0	outlier_P_val_combined		GL343324.1	1		GO:0016020;GO:0004930;GO:0007186;GO:0006955;GO:0006954;GO:0006935;GO:0004950;GO:0016493;GO:0090026;GO:0005886;GO:0005737;GO:0007165;GO:0019957;GO:0007204;GO:0019722;GO:0060326;GO:0009897;GO:0070098
ENSACAG00000000647	GL343325	929627	959076	29450	0	0	0	0	1	0	0	outlier_P_val_combined	AP5M1	GL343325.1	-1	adaptor related protein complex 5 subunit mu 1 [Source:HGNC Symbol;Acc:HGNC:20192]	GO:0016020;GO:0005829;GO:0015031;GO:0005764;GO:0005770;GO:0016197;GO:0030119
ENSACAG00000005680	GL343327	1445250	1446293	1044	1	0	0	0	0	0	0	outlier_P_val_combined	GPER1	GL343327.1	-1	G protein-coupled estrogen receptor 1 [Source:HGNC Symbol;Acc:HGNC:4485]	GO:0016020;GO:0004930;GO:0007186;GO:0005886;GO:0005794;GO:0031966;GO:0045202;GO:0007049;GO:0005634;GO:0005856;GO:0005737;GO:0030154;GO:0005768;GO:0007165;GO:0006915;GO:0005783;GO:0005789;GO:0005769;GO:0030424;GO:0030425;GO:0055037;GO:0007399;GO:0000139;GO:0030518;GO:0030659;GO:0014069;GO:0032591;GO:0071392;GO:0003682;GO:0005496;GO:0030284;GO:1990239;GO:0001934;GO:0002695;GO:0007189;GO:0007204;GO:…
ENSACAG00000042394	GL343329	183209	203049	19841	0	0	1	0	0	0	0	outlier_P_val_combined	EMP3	GL343329.1	-1	epithelial membrane protein 3 [Source:HGNC Symbol;Acc:HGNC:3335]	GO:0016020;GO:0005886;GO:0006915;GO:0032060
ENSACAG00000014803	GL343333	654073	771927	117855	0	1	0	0	0	0	0	outlier_P_val_combined	ADCY3	GL343333.1	-1	adenylate cyclase 3 [Source:HGNC Symbol;Acc:HGNC:234]	GO:0035556;GO:0005886;GO:0009190;GO:0016849;GO:0004016;GO:0006171;GO:0016020;GO:0000166;GO:0046872;GO:0005524;GO:0016829;GO:0007189;GO:0007338;GO:0007340;GO:0007608;GO:0008355;GO:0030317;GO:1904322;GO:0005929;GO:0060170;GO:0005737
ENSACAG00000014207	GL343336	891887	1046798	154912	0	1	0	0	0	0	0	outlier_P_val_combined	EPS8	GL343336.1	1	epidermal growth factor receptor pathway substrate 8 [Source:HGNC Symbol;Acc:HGNC:3420]	GO:0005515;GO:0005886;GO:0005737;GO:0007266;GO:0003779;GO:0035023;GO:0032587;GO:1900029;GO:0008360;GO:0051017;GO:0005903;GO:0005938;GO:0051016;GO:1990830;GO:0031267;GO:0016601;GO:0098978;GO:0008344;GO:0030036;GO:0045202;GO:0032420;GO:0048149;GO:0010458;GO:0030832;GO:0036336;GO:0051764;GO:0070358;GO:0099072;GO:0014069;GO:0017146;GO:0032421;GO:0032426
ENSACAG00000002529	GL343340	730692	1232154	501463	0	1	0	0	0	0	0	outlier_P_val_combined;outlier_canopy_cover;outlier_urban_PC1;outlier_env_PC3	SDK1	GL343340.1	1	sidekick cell adhesion molecule 1 [Source:HGNC Symbol;Acc:HGNC:19307]	GO:0005515;GO:0048148;GO:0060998
ENSACAG00000009797	GL343343	240591	330691	90101	0	0	0	0	0	1	0	outlier_P_val_combined	PLEKHM3	GL343343.1	-1	pleckstrin homology domain containing M3 [Source:HGNC Symbol;Acc:HGNC:34006]	GO:0046872;GO:0045445;GO:0005737;GO:0005794;GO:0005886
ENSACAG00000009597	GL343344	957025	1024240	67216	1	0	0	0	0	0	0	outlier_P_val_combined;outlier_env_PC3	XRCC5	GL343344.1	1	X-ray repair cross complementing 5 [Source:HGNC Symbol;Acc:HGNC:12833]	GO:0003677;GO:0006310;GO:0005634;GO:0003678;GO:0003684;GO:0000723;GO:0042162;GO:0006303;GO:0043564;GO:0006974;GO:0005730;GO:0003723;GO:1990904;GO:0045892;GO:1990830;GO:0005654;GO:0003691;GO:0044877;GO:0032212;GO:0000781;GO:0005737;GO:0005886;GO:0090734;GO:0006302;GO:0050769;GO:0060218;GO:0051575;GO:0000976;GO:0008094;GO:0031625;GO:0034511;GO:0045027;GO:0002218;GO:0034462;GO:0048660;GO:0071480;GO:…
ENSACAG00000008768	GL343354	406389	461475	55087	1	1	1	0	0	0	0	outlier_P_val_combined	DRD2	GL343354.1	1	dopamine receptor D2 [Source:HGNC Symbol;Acc:HGNC:3023]	GO:0016020;GO:0004930;GO:0007186;GO:0004952;GO:0007195;GO:0005886;GO:0007165;GO:0014059;GO:0098978;GO:0007200;GO:0071880;GO:0001591;GO:0043266;GO:0051481;GO:0051967;GO:0060158;GO:0035240;GO:0042802;GO:0001659;GO:0001964;GO:0001975;GO:0001976;GO:0002027;GO:0002028;GO:0002052;GO:0007270;GO:0007409;GO:0007608;GO:0007625;GO:0007626;GO:0007628;GO:0007631;GO:0008104;GO:0008285;GO:0008306;GO:0008542;GO:…
ENSACAG00000017042	GL343362	544682	549131	4450	0	0	0	0	1	0	0	outlier_P_val_combined;outlier_canopy_cover;outlier_urban_PC1	KLHL23	GL343362.1	1	kelch like family member 23 [Source:HGNC Symbol;Acc:HGNC:27506]	GO:0005515
ENSACAG00000016947	GL343362	586418	687051	100634	0	1	0	0	0	0	0	outlier_P_val_combined;outlier_canopy_cover;outlier_urban_PC1	UBR3	GL343362.1	1	ubiquitin protein ligase E3 component n-recognin 3 [Source:HGNC Symbol;Acc:HGNC:30467]	GO:0008270;GO:0061630;GO:0071596;GO:0004842;GO:0006511;GO:0007608;GO:0001701;GO:0001967;GO:0042048;GO:0009792;GO:0016740;GO:0046872;GO:0016567
ENSACAG00000005550	GL343377	1046393	1048327	1935	0	0	1	0	0	0	0	outlier_P_val_combined;outlier_env_PC1	SP9	GL343377.1	-1	Sp9 transcription factor [Source:HGNC Symbol;Acc:HGNC:30690]	GO:0000981;GO:0006357;GO:0005634;GO:0000978;GO:1990837;GO:0030326
ENSACAG00000008050	GL343384	156862	292805	135944	0	0	1	0	0	0	0	outlier_P_val_combined	LEF1	GL343384.1	1	lymphoid enhancer binding factor 1 [Source:HGNC Symbol;Acc:HGNC:6551]	GO:0016055;GO:0000981;GO:0006357;GO:0005634;GO:0060070;GO:0000978;GO:0003677;GO:1990907;GO:0000976;GO:0000977;GO:0000987;GO:0001228;GO:0003682;GO:0003700;GO:0008013;GO:0008301;GO:0030331;GO:0042393;GO:0042826;GO:0043565;GO:0045295;GO:0070016;GO:0070742;GO:1990837;GO:0000122;GO:0001569;GO:0001649;GO:0001756;GO:0001837;GO:0001944;GO:0002040;GO:0006355;GO:0010628;GO:0010718;GO:0021542;GO:0021766;GO:…
ENSACAG00000026971	GL343385	661097	679295	18199	0	0	1	0	0	0	0	outlier_P_val_combined	SUN1	GL343385.1	1	Sad1 and UNC84 domain containing 1 [Source:HGNC Symbol;Acc:HGNC:18587]	GO:0016020;GO:0005635;GO:0043495;GO:0034993;GO:0005521;GO:0140444;GO:0007129;GO:0021817;GO:0051642;GO:0070197;GO:0090292;GO:0005634;GO:0005737;GO:0031965;GO:0043231;GO:0005637;GO:0000781;GO:0042802;
ENSACAG00000006411	GL343395	361079	441793	80715	1	0	0	0	0	0	0	outlier_P_val_combined	LACC1	GL343395.1	1	laccase domain containing 1 [Source:HGNC Symbol;Acc:HGNC:26789]	GO:0016740;GO:0046872;GO:0016787;GO:0005507;GO:0004000;GO:0017061;GO:0004731;GO:0046936;GO:0005634;GO:0005737;GO:0005783;GO:0005777;GO:0002221;GO:0002720;GO:0050727;GO:1900542;GO:0047975;GO:0030641;GO:0070431;
ENSACAG00000010561	GL343397	690337	930957	240621	0	0	1	0	0	0	0	outlier_P_val_combined	EMP1	GL343397.1	-1	epithelial membrane protein 1 [Source:HGNC Symbol;Acc:HGNC:3333]	GO:0016020;GO:0005886;GO:0032060;GO:0006915
ENSACAG00000011170	GL343422	360834	370812	9979	0	0	1	0	0	0	0	outlier_P_val_combined	NEFL	GL343422.1	-1	neurofilament light [Source:HGNC Symbol;Acc:HGNC:7739]	GO:0005882;GO:0030424;GO:0005737;GO:0005856;GO:0042995;GO:1904115;GO:0099185;GO:0005200;GO:0030674;GO:0042802;GO:0099184;GO:0000226;GO:0008089;GO:0008090;GO:0014012;GO:0019896;GO:0031133;GO:0033693;GO:0040011;GO:0045109;GO:0045110;GO:0048812;GO:0050772;GO:0050885;GO:0060052;GO:0005883;GO:0031594;GO:0043005;GO:0098685;GO:0098981;GO:0099160;GO:0099182;GO:0007409;GO:0097049;GO:2000672;GO:0090128;GO:…
ENSACAG00000002663	GL343433	530728	546232	15505	0	1	0	0	0	0	0	outlier_P_val_combined		GL343433.1	-1		GO:0016020;GO:0004930;GO:0007186;GO:0005886;GO:0007507;GO:0004993;GO:0042310;GO:0050795;GO:0006939;GO:0030425;GO:0007268;GO:0045202;GO:0007165;GO:0043005;GO:0051209;GO:0030594;GO:0007187;GO:0098664;GO:0007610;GO:0007200
ENSACAG00000009505	GL343436	690520	708803	18284	1	0	0	1	0	0	0	outlier_P_val_combined	HSPD1	GL343436.1	1	heat shock protein family D (Hsp60) member 1 [Source:HGNC Symbol;Acc:HGNC:5261]	GO:0005524;GO:0006457;GO:0042026;GO:0000166;GO:0032755;GO:0051087;GO:0005743;GO:0005759;GO:0050870;GO:0032729;GO:0008637;GO:0045041;GO:0042110;GO:0001530;GO:0002039;GO:0003725;GO:0008035;GO:0019899;GO:0031625;GO:0034185;GO:0034186;GO:0002755;GO:0002842;GO:0006986;GO:0032727;GO:0032733;GO:0032735;GO:0034514;GO:0042100;GO:0042113;GO:0043032;GO:0043065;GO:0043066;GO:0048291;GO:0050821;GO:0051702;GO:…
ENSACAG00000010592	GL343443	158437	170853	12417	1	0	0	0	0	0	0	outlier_P_val_combined;outlier_env_PC3;outlier_per_impervious	POLR3D	GL343443.1	1	RNA polymerase III subunit D [Source:HGNC Symbol;Acc:HGNC:1080]	GO:0003677;GO:0006383;GO:0005666;GO:0005634;GO:0042797;GO:0003682;GO:0032728;GO:0045089;GO:0005654;GO:0005829
ENSACAG00000010657	GL343443	187519	208534	21016	0	1	0	0	0	0	0	outlier_P_val_combined;outlier_per_impervious	PIWIL2	GL343443.1	1	piwi like RNA-mediated gene silencing 2 [Source:HGNC Symbol;Acc:HGNC:17644]	GO:0003676;GO:0005515;GO:0005737;GO:0030154;GO:0006417;GO:0031047;GO:0003723;GO:0004521;GO:0043186;GO:0051321;GO:0003729;GO:0034584;GO:1905538;GO:0007283;GO:0030718;GO:0034587;GO:0042754;GO:0045727;GO:0048477;GO:0060903;GO:0005634;GO:0010370;GO:0033391;GO:0071546;GO:0097433;GO:1990923;GO:0140965;GO:0141005;GO:0141006;GO:0141007;GO:0141008
ENSACAG00000010309	GL343447	615022	630322	15301	1	0	0	0	0	0	0	outlier_P_val_combined	SPON2	GL343447.1	1	spondin 2 [Source:HGNC Symbol;Acc:HGNC:11253]	GO:0005576;GO:0046872;GO:0007155;GO:0031012;GO:0001530;GO:0003823;GO:0002448;GO:0008228;GO:0032496;GO:0032755;GO:0032760;GO:0042742;GO:0043152;GO:0045087;GO:0050832;GO:0051607;GO:0060907;GO:0071222;GO:0005615
ENSACAG00000034597	GL343450	659578	664922	5345	1	0	0	0	0	0	0	outlier_P_val_combined	TLR4	GL343450.1	-1		GO:0016020;GO:0005515;GO:0007165;GO:0004888;GO:0002224;GO:0006955
ENSACAG00000005409	GL343454	495829	536141	40313	1	0	0	0	0	0	0	outlier_P_val_combined;outlier_canopy_cover	IRF8	GL343454.1	1	interferon regulatory factor 8 [Source:HGNC Symbol;Acc:HGNC:5358]	GO:0016311;GO:0016791;GO:0008138;GO:0006470;GO:0000976;GO:0005829;GO:0016787;GO:0004721;GO:0004725;GO:0007165;GO:0005515;GO:0003700;GO:0006355;GO:0000981;GO:0006357;GO:0005634;GO:0000978;GO:0003677;GO:0045893;GO:0002376;GO:0000977;GO:0001227;GO:1990837;GO:0000122;GO:0002273;GO:0002314;GO:0002316;GO:0006909;GO:0006955;GO:0009617;GO:0030099;GO:0032479;GO:0032729;GO:0032735;GO:0042742;GO:0042832;GO:…
ENSACAG00000000905	GL343464	630929	652920	21992	1	0	0	0	0	0	0	outlier_P_val_combined	FGR	GL343464.1	-1	FGR proto-oncogene, Src family tyrosine kinase [Source:HGNC Symbol;Acc:HGNC:3697]	GO:0005515;GO:0005524;GO:0004672;GO:0006468;GO:0004713;GO:0016740;GO:0000166;GO:0007169;GO:0030154;GO:0016301;GO:0016310;GO:0045087;GO:0005102;GO:0004715;GO:0031234;GO:0007229;GO:0001784;GO:0019901;GO:0034987;GO:0034988;GO:0001819;GO:0008360;GO:0030282;GO:0030335;GO:0032815;GO:0043306;GO:0045088;GO:0048705;GO:0050764;GO:0050830;GO:0005856;GO:0005886;GO:0015629;GO:0016235;GO:0032587;GO:0051897
ENSACAG00000001138	GL343464	685870	700982	15113	1	0	0	0	0	0	0	outlier_P_val_combined		GL343464.1	1		GO:0006508;GO:0008234;GO:0005615;GO:0016787;GO:0008233;GO:0004197;GO:2001235;GO:0006955;GO:0006915;GO:0051603;GO:0008656
ENSACAG00000009899	GL343467	204450	241181	36732	1	0	0	0	0	0	0	outlier_P_val_combined	SMAD6	GL343467.1	1	SMAD family member 6 [Source:HGNC Symbol;Acc:HGNC:6772]	GO:0005515;GO:0006355;GO:0005667;GO:0007179;GO:0006357;GO:0046872;GO:0030154;GO:0005634;GO:0005737;GO:0030509;GO:0060395;GO:0009653;GO:0070411;GO:0071144;GO:0000976;GO:0003682;GO:0031625;GO:0034713;GO:0042802;GO:0070410;GO:0070412;GO:0070698;GO:0140416;GO:0001657;GO:0003148;GO:0003170;GO:0003180;GO:0003183;GO:0003184;GO:0003281;GO:0006955;GO:0007352;GO:0008285;GO:0030279;GO:0030512;GO:0030514;GO:…
ENSACAG00000023660	GL343483	318434	320302	1869	0	1	0	0	0	0	0	outlier_P_val_combined	ATXN1L	GL343483.1	1	ataxin 1 like [Source:HGNC Symbol;Acc:HGNC:33279]	GO:0005515;GO:0006355;GO:0003723;GO:0005634;GO:0003677;GO:0000122;GO:0007420;GO:0007612;GO:0007613;GO:0030198;GO:0035176;GO:0048286;GO:1902035;GO:0005654;GO:0005730;GO:0006366;GO:0031208
ENSACAG00000013152	GL343487	97	61428	61332	1	0	0	0	0	0	0	outlier_P_val_combined	CBFA2T3	GL343487.1	-1	CBFA2/RUNX1 partner transcriptional co-repressor 3 [Source:HGNC Symbol;Acc:HGNC:1537]	GO:0006351;GO:0003714;GO:0045892;GO:0005634;GO:0008285;GO:0005654;GO:0030851;GO:0045820;GO:0001666;GO:0032436;GO:1903715
ENSACAG00000016644	GL343488	122151	149993	27843	1	0	0	0	0	0	0	outlier_P_val_combined	ZDHHC18	GL343488.1	1	zinc finger DHHC-type palmitoyltransferase 18 [Source:HGNC Symbol;Acc:HGNC:20712]	GO:0016409;GO:0005794;GO:0019706;GO:0008104;GO:0045824;GO:0160049;GO:0016020;GO:0016740;GO:0005783;GO:0016746;GO:0006612
ENSACAG00000016687	GL343488	150471	151211	741	1	0	0	0	0	0	0	outlier_P_val_combined	SFN	GL343488.1	1	stratifin [Source:HGNC Symbol;Acc:HGNC:10773]	GO:0005737;GO:0007165;GO:0019901;GO:0042802;GO:0051219;GO:0001836;GO:0003334;GO:0008630;GO:0010482;GO:0010839;GO:0030216;GO:0030307;GO:0031424;GO:0043588;GO:0045606;GO:0046827;GO:0051726;GO:0061436;GO:0005634;GO:0005829;GO:0043616;GO:0072089;GO:2000647;GO:0000122;GO:0006611;GO:0010737;GO:0050815;GO:0140311;GO:0045824
ENSACAG00000016745	GL343488	209492	228889	19398	0	0	1	0	0	0	0	outlier_P_val_combined	KDF1	GL343488.1	-1	keratinocyte differentiation factor 1 [Source:HGNC Symbol;Acc:HGNC:26624]	GO:0003334;GO:0030054;GO:0010482;GO:0010839;GO:0016331;GO:0045606;GO:0048589;GO:0060887;GO:0061436;GO:2000647;GO:0005737;GO:0005938;GO:0031252;GO:0043616;GO:0072089
ENSACAG00000011233	GL343493	343439	408784	65346	0	1	0	0	0	0	0	outlier_P_val_combined		GL343493.1	1		GO:0005524;GO:0004672;GO:0006468;GO:0035556;GO:0009190;GO:0016849;GO:0016020;GO:0005886;GO:0016829;GO:0004383;GO:0004016;GO:0006182;GO:0001653;GO:0007168;GO:0004984;GO:0005549;GO:0003031;GO:0007608;GO:0008355;GO:0010753;GO:0042048;GO:0050911
ENSACAG00000039401	GL343494	119585	132674	13090	1	0	0	0	0	0	0	outlier_P_val_combined	TNFSF15	GL343494.1	-1	TNF superfamily member 15 [Source:HGNC Symbol;Acc:HGNC:11931]	GO:0016020;GO:0005515;GO:0005164;GO:0006955
ENSACAG00000039487	GL343494	157413	162978	5566	1	0	0	0	0	0	0	outlier_P_val_combined	TNFSF8	GL343494.1	-1	TNF superfamily member 8 [Source:HGNC Symbol;Acc:HGNC:11938]	GO:0016020;GO:0005515;GO:0005164;GO:0006955;GO:0045944;GO:0050830;GO:0043374
ENSACAG00000005323	GL343498	67367	68473	1107	1	0	0	0	0	0	0	outlier_P_val_combined	CNR2	GL343498.1	1	cannabinoid receptor 2 [Source:HGNC Symbol;Acc:HGNC:2160]	GO:0016020;GO:0004930;GO:0007186;GO:0004949;GO:0005886;GO:0005737;GO:0007165;GO:0007189;GO:0019222;GO:0030595;GO:0005783;GO:0038171
ENSACAG00000001421	GL343500	60011	65863	5853	0	0	0	0	1	0	0	outlier_P_val_combined	RAI1	GL343500.1	-1	retinoic acid induced 1 [Source:HGNC Symbol;Acc:HGNC:9834]	GO:0006357;GO:0005634;GO:0032922;GO:0001501;GO:0040015;GO:0045893;GO:0005654
ENSACAG00000004729	GL343502	325640	338151	12512	1	0	0	0	0	0	0	outlier_P_val_combined	ZBTB34	GL343502.1	1	zinc finger and BTB domain containing 34 [Source:HGNC Symbol;Acc:HGNC:31446]	GO:0005515;GO:0000978;GO:0005654;GO:0000122;GO:0001227;GO:0001817;GO:0002682
ENSACAG00000008823	GL343505	359386	392196	32811	1	0	0	0	0	0	0	outlier_P_val_combined	HCK	GL343505.1	1	HCK proto-oncogene, Src family tyrosine kinase [Source:HGNC Symbol;Acc:HGNC:4840]	GO:0005515;GO:0005524;GO:0004672;GO:0006468;GO:0004713;GO:0016740;GO:0000166;GO:0007169;GO:0030154;GO:0016301;GO:0016310;GO:0045087;GO:0005102;GO:0004715;GO:0031234;GO:0005886;GO:0043231;GO:0001784;GO:0008284;GO:0008360;GO:0043066;GO:0050764;GO:0071801;GO:0005764;GO:0005884;GO:0005901;GO:0005925;GO:0005829;GO:0032956;GO:0035556;GO:0009898
ENSACAG00000006064	GL343536	365665	431760	66096	0	0	1	0	0	0	0	outlier_P_val_combined;outlier_urban_PC1;outlier_canopy_cover	COL2A1	GL343536.1	1	collagen type II alpha 1 chain [Source:HGNC Symbol;Acc:HGNC:2200]	GO:0005201;GO:0005615;GO:0090729;GO:0035821;GO:0062023;GO:0030199;GO:0001501;GO:0042289;GO:0042802;GO:0043394;GO:0048407;GO:0001502;GO:0001503;GO:0001894;GO:0001958;GO:0002062;GO:0003007;GO:0006029;GO:0007417;GO:0007601;GO:0007605;GO:0010468;GO:0030903;GO:0035108;GO:0042472;GO:0048705;GO:0048839;GO:0051216;GO:0060021;GO:0060174;GO:0060272;GO:0060348;GO:0060351;GO:0071599;GO:0071773;GO:0097065;GO:…
ENSACAG00000002417	GL343547	451227	489873	38647	1	0	0	0	0	0	0	outlier_P_val_combined;outlier_canopy_cover		GL343547.1	-1		GO:0005515;GO:0008270;GO:0046872;GO:0005737;GO:0016567;GO:0045087;GO:0090729;GO:0035821;GO:0061630;GO:0043065

[truncated: 1 more sheets: Sup_Table_11]
